# Supplementary material for: Lasting response by vertical inhibition with cetuximab and trametinib in KRAS‐mutated colorectal cancer patient‐derived xenografts
Source: Mol Oncol. 2023 Sep 3;17(11):2396–414. doi: 10.1002/1878-0261.13510 (PMC10620118; doi:10.1002/1878-0261.13510)
Supplement: Supplementary file 2 — Table S3. Summary of gene expression data for each individual xenograft tumour analysed filtered for KEGG MAPK pathway genes (p 0.05). [file MOL2-17-2396-s002.xlsx]

## Sheet: Table Sx
Suppl. Table 3: Summary of gene expression data for each individual xenograft tumor analyzed filtered for KEGG MAPK pathway genes (p 0.05).
5dCT	5 day cetuximab trametinib treated tumors
CTR	cetuximab trametinib resistant tumor
Xenograf Model ID	Response pattern
Boc51	primary resistant tumor
BoC109	primary resistant tumor
BoC117	primary resistant tumor
BoC122	primary resistant tumor
BoC2	secondary resistant tumor
BoC56	secondary resistant tumor

## Sheet: BoC51 CTR-5dCT p. 0.05
ProbeName.x	EntrezID.x	Symbol	pathway	description	logFC	AveExpr	t	P.Value	adj.P.Val	B	BoC51_5dCT1_1	BoC51_5dCT1_2	BoC51_CT5	BoC51_CT6	FC
A_24_P72364	29113	C6orf15	NA	NA	2.8571	8.44811	2.71324	0.0335374	0.277466	-3.68046	6.74324	6.82646	9.34	9.9439	7.24557
A_23_P500000	8796	SCEL	NA	NA	2.66214	8.28123	4.46801	0.00383567	0.167271	-1.4959	6.69532	6.58892	9.13252	9.47601	6.32972
A_23_P81898	10537	UBD	NA	NA	2.61456	11.2871	11.699	1.74624e-05	0.051511	3.24294	10.5778	10.5702	12.8592	13.5179	6.12438
A_23_P24083	5408	PNLIPRP2	hsa00561	Glycerolipid metabolism - Homo sapiens (human)	2.5003	5.9297	17.0511	1.76489e-06	0.0286335	4.60417	5.04924	4.96193	7.58068	7.43109	5.65802
A_23_P24083	5408	PNLIPRP2	hsa01100	Metabolic pathways - Homo sapiens (human)	2.5003	5.9297	17.0511	1.76489e-06	0.0286335	4.60417	5.04924	4.96193	7.58068	7.43109	5.65802
A_23_P24083	5408	PNLIPRP2	hsa04972	Pancreatic secretion - Homo sapiens (human)	2.5003	5.9297	17.0511	1.76489e-06	0.0286335	4.60417	5.04924	4.96193	7.58068	7.43109	5.65802
A_23_P24083	5408	PNLIPRP2	hsa04975	Fat digestion and absorption - Homo sapiens (human)	2.5003	5.9297	17.0511	1.76489e-06	0.0286335	4.60417	5.04924	4.96193	7.58068	7.43109	5.65802
A_23_P89431	6347	CCL2	hsa04060	Cytokine-cytokine receptor interaction - Homo sapiens (human)	2.25401	6.85557	8.18017	0.00019922	0.0776005	1.53826	6.45404	6.56055	8.85919	8.6634	4.77005
A_23_P89431	6347	CCL2	hsa04061	Viral protein interaction with cytokine and cytokine receptor - Homo sapiens (human)	2.25401	6.85557	8.18017	0.00019922	0.0776005	1.53826	6.45404	6.56055	8.85919	8.6634	4.77005
A_23_P89431	6347	CCL2	hsa04062	Chemokine signaling pathway - Homo sapiens (human)	2.25401	6.85557	8.18017	0.00019922	0.0776005	1.53826	6.45404	6.56055	8.85919	8.6634	4.77005
A_23_P89431	6347	CCL2	hsa04621	NOD-like receptor signaling pathway - Homo sapiens (human)	2.25401	6.85557	8.18017	0.00019922	0.0776005	1.53826	6.45404	6.56055	8.85919	8.6634	4.77005
A_23_P89431	6347	CCL2	hsa04657	IL-17 signaling pathway - Homo sapiens (human)	2.25401	6.85557	8.18017	0.00019922	0.0776005	1.53826	6.45404	6.56055	8.85919	8.6634	4.77005
A_23_P89431	6347	CCL2	hsa04668	TNF signaling pathway - Homo sapiens (human)	2.25401	6.85557	8.18017	0.00019922	0.0776005	1.53826	6.45404	6.56055	8.85919	8.6634	4.77005
A_23_P89431	6347	CCL2	hsa04933	AGE-RAGE signaling pathway in diabetic complications - Homo sapiens (human)	2.25401	6.85557	8.18017	0.00019922	0.0776005	1.53826	6.45404	6.56055	8.85919	8.6634	4.77005
A_23_P89431	6347	CCL2	hsa05135	Yersinia infection - Homo sapiens (human)	2.25401	6.85557	8.18017	0.00019922	0.0776005	1.53826	6.45404	6.56055	8.85919	8.6634	4.77005
A_23_P89431	6347	CCL2	hsa05142	Chagas disease - Homo sapiens (human)	2.25401	6.85557	8.18017	0.00019922	0.0776005	1.53826	6.45404	6.56055	8.85919	8.6634	4.77005
A_23_P89431	6347	CCL2	hsa05144	Malaria - Homo sapiens (human)	2.25401	6.85557	8.18017	0.00019922	0.0776005	1.53826	6.45404	6.56055	8.85919	8.6634	4.77005
A_23_P89431	6347	CCL2	hsa05163	Human cytomegalovirus infection - Homo sapiens (human)	2.25401	6.85557	8.18017	0.00019922	0.0776005	1.53826	6.45404	6.56055	8.85919	8.6634	4.77005
A_23_P89431	6347	CCL2	hsa05164	Influenza A - Homo sapiens (human)	2.25401	6.85557	8.18017	0.00019922	0.0776005	1.53826	6.45404	6.56055	8.85919	8.6634	4.77005
A_23_P89431	6347	CCL2	hsa05168	Herpes simplex virus 1 infection - Homo sapiens (human)	2.25401	6.85557	8.18017	0.00019922	0.0776005	1.53826	6.45404	6.56055	8.85919	8.6634	4.77005
A_23_P89431	6347	CCL2	hsa05171	Coronavirus disease - COVID-19 - Homo sapiens (human)	2.25401	6.85557	8.18017	0.00019922	0.0776005	1.53826	6.45404	6.56055	8.85919	8.6634	4.77005
A_23_P89431	6347	CCL2	hsa05323	Rheumatoid arthritis - Homo sapiens (human)	2.25401	6.85557	8.18017	0.00019922	0.0776005	1.53826	6.45404	6.56055	8.85919	8.6634	4.77005
A_23_P89431	6347	CCL2	hsa05417	Lipid and atherosclerosis - Homo sapiens (human)	2.25401	6.85557	8.18017	0.00019922	0.0776005	1.53826	6.45404	6.56055	8.85919	8.6634	4.77005
A_23_P89431	6347	CCL2	hsa05418	Fluid shear stress and atherosclerosis - Homo sapiens (human)	2.25401	6.85557	8.18017	0.00019922	0.0776005	1.53826	6.45404	6.56055	8.85919	8.6634	4.77005
A_33_P3273885	3117	HLA-DQA1	hsa04145	Phagosome - Homo sapiens (human)	2.05336	7.30886	3.18654	0.0178716	0.234885	-3.04723	5.85625	5.85227	7.73725	8.078	4.15073
A_33_P3273885	3117	HLA-DQA1	hsa04514	Cell adhesion molecules - Homo sapiens (human)	2.05336	7.30886	3.18654	0.0178716	0.234885	-3.04723	5.85625	5.85227	7.73725	8.078	4.15073
A_33_P3273885	3117	HLA-DQA1	hsa04612	Antigen processing and presentation - Homo sapiens (human)	2.05336	7.30886	3.18654	0.0178716	0.234885	-3.04723	5.85625	5.85227	7.73725	8.078	4.15073
A_33_P3273885	3117	HLA-DQA1	hsa04640	Hematopoietic cell lineage - Homo sapiens (human)	2.05336	7.30886	3.18654	0.0178716	0.234885	-3.04723	5.85625	5.85227	7.73725	8.078	4.15073
A_33_P3273885	3117	HLA-DQA1	hsa04658	Th1 and Th2 cell differentiation - Homo sapiens (human)	2.05336	7.30886	3.18654	0.0178716	0.234885	-3.04723	5.85625	5.85227	7.73725	8.078	4.15073
A_33_P3273885	3117	HLA-DQA1	hsa04659	Th17 cell differentiation - Homo sapiens (human)	2.05336	7.30886	3.18654	0.0178716	0.234885	-3.04723	5.85625	5.85227	7.73725	8.078	4.15073
A_33_P3273885	3117	HLA-DQA1	hsa04672	Intestinal immune network for IgA production - Homo sapiens (human)	2.05336	7.30886	3.18654	0.0178716	0.234885	-3.04723	5.85625	5.85227	7.73725	8.078	4.15073
A_33_P3273885	3117	HLA-DQA1	hsa04940	Type I diabetes mellitus - Homo sapiens (human)	2.05336	7.30886	3.18654	0.0178716	0.234885	-3.04723	5.85625	5.85227	7.73725	8.078	4.15073
A_33_P3273885	3117	HLA-DQA1	hsa05140	Leishmaniasis - Homo sapiens (human)	2.05336	7.30886	3.18654	0.0178716	0.234885	-3.04723	5.85625	5.85227	7.73725	8.078	4.15073
A_33_P3273885	3117	HLA-DQA1	hsa05145	Toxoplasmosis - Homo sapiens (human)	2.05336	7.30886	3.18654	0.0178716	0.234885	-3.04723	5.85625	5.85227	7.73725	8.078	4.15073
A_33_P3273885	3117	HLA-DQA1	hsa05150	Staphylococcus aureus infection - Homo sapiens (human)	2.05336	7.30886	3.18654	0.0178716	0.234885	-3.04723	5.85625	5.85227	7.73725	8.078	4.15073
A_33_P3273885	3117	HLA-DQA1	hsa05152	Tuberculosis - Homo sapiens (human)	2.05336	7.30886	3.18654	0.0178716	0.234885	-3.04723	5.85625	5.85227	7.73725	8.078	4.15073
A_33_P3273885	3117	HLA-DQA1	hsa05164	Influenza A - Homo sapiens (human)	2.05336	7.30886	3.18654	0.0178716	0.234885	-3.04723	5.85625	5.85227	7.73725	8.078	4.15073
A_33_P3273885	3117	HLA-DQA1	hsa05166	Human T-cell leukemia virus 1 infection - Homo sapiens (human)	2.05336	7.30886	3.18654	0.0178716	0.234885	-3.04723	5.85625	5.85227	7.73725	8.078	4.15073
A_33_P3273885	3117	HLA-DQA1	hsa05168	Herpes simplex virus 1 infection - Homo sapiens (human)	2.05336	7.30886	3.18654	0.0178716	0.234885	-3.04723	5.85625	5.85227	7.73725	8.078	4.15073
A_33_P3273885	3117	HLA-DQA1	hsa05169	Epstein-Barr virus infection - Homo sapiens (human)	2.05336	7.30886	3.18654	0.0178716	0.234885	-3.04723	5.85625	5.85227	7.73725	8.078	4.15073
A_33_P3273885	3117	HLA-DQA1	hsa05310	Asthma - Homo sapiens (human)	2.05336	7.30886	3.18654	0.0178716	0.234885	-3.04723	5.85625	5.85227	7.73725	8.078	4.15073
A_33_P3273885	3117	HLA-DQA1	hsa05320	Autoimmune thyroid disease - Homo sapiens (human)	2.05336	7.30886	3.18654	0.0178716	0.234885	-3.04723	5.85625	5.85227	7.73725	8.078	4.15073
A_33_P3273885	3117	HLA-DQA1	hsa05321	Inflammatory bowel disease - Homo sapiens (human)	2.05336	7.30886	3.18654	0.0178716	0.234885	-3.04723	5.85625	5.85227	7.73725	8.078	4.15073
A_33_P3273885	3117	HLA-DQA1	hsa05322	Systemic lupus erythematosus - Homo sapiens (human)	2.05336	7.30886	3.18654	0.0178716	0.234885	-3.04723	5.85625	5.85227	7.73725	8.078	4.15073
A_33_P3273885	3117	HLA-DQA1	hsa05323	Rheumatoid arthritis - Homo sapiens (human)	2.05336	7.30886	3.18654	0.0178716	0.234885	-3.04723	5.85625	5.85227	7.73725	8.078	4.15073
A_33_P3273885	3117	HLA-DQA1	hsa05330	Allograft rejection - Homo sapiens (human)	2.05336	7.30886	3.18654	0.0178716	0.234885	-3.04723	5.85625	5.85227	7.73725	8.078	4.15073
A_33_P3273885	3117	HLA-DQA1	hsa05332	Graft-versus-host disease - Homo sapiens (human)	2.05336	7.30886	3.18654	0.0178716	0.234885	-3.04723	5.85625	5.85227	7.73725	8.078	4.15073
A_33_P3273885	3117	HLA-DQA1	hsa05416	Viral myocarditis - Homo sapiens (human)	2.05336	7.30886	3.18654	0.0178716	0.234885	-3.04723	5.85625	5.85227	7.73725	8.078	4.15073
A_24_P260443	7060	THBS4	hsa04145	Phagosome - Homo sapiens (human)	2.04812	6.69042	4.23745	0.00496739	0.18072	-1.75489	6.43544	6.32793	9.2491	7.61051	4.13567
A_24_P260443	7060	THBS4	hsa04151	PI3K-Akt signaling pathway - Homo sapiens (human)	2.04812	6.69042	4.23745	0.00496739	0.18072	-1.75489	6.43544	6.32793	9.2491	7.61051	4.13567
A_24_P260443	7060	THBS4	hsa04510	Focal adhesion - Homo sapiens (human)	2.04812	6.69042	4.23745	0.00496739	0.18072	-1.75489	6.43544	6.32793	9.2491	7.61051	4.13567
A_24_P260443	7060	THBS4	hsa04512	ECM-receptor interaction - Homo sapiens (human)	2.04812	6.69042	4.23745	0.00496739	0.18072	-1.75489	6.43544	6.32793	9.2491	7.61051	4.13567
A_24_P260443	7060	THBS4	hsa05144	Malaria - Homo sapiens (human)	2.04812	6.69042	4.23745	0.00496739	0.18072	-1.75489	6.43544	6.32793	9.2491	7.61051	4.13567
A_24_P260443	7060	THBS4	hsa05165	Human papillomavirus infection - Homo sapiens (human)	2.04812	6.69042	4.23745	0.00496739	0.18072	-1.75489	6.43544	6.32793	9.2491	7.61051	4.13567
A_23_P62709	6707	SPRR3	NA	NA	2.03588	9.99873	2.47647	0.0464211	0.305148	-4.00425	8.4357	8.41715	10.1918	10.7328	4.10074
A_24_P166443	3115	HLA-DPB1	hsa04145	Phagosome - Homo sapiens (human)	1.96168	9.44549	3.10674	0.0198302	0.243178	-3.15221	7.80409	7.70496	9.43534	9.99707	3.89516
A_24_P166443	3115	HLA-DPB1	hsa04514	Cell adhesion molecules - Homo sapiens (human)	1.96168	9.44549	3.10674	0.0198302	0.243178	-3.15221	7.80409	7.70496	9.43534	9.99707	3.89516
A_24_P166443	3115	HLA-DPB1	hsa04612	Antigen processing and presentation - Homo sapiens (human)	1.96168	9.44549	3.10674	0.0198302	0.243178	-3.15221	7.80409	7.70496	9.43534	9.99707	3.89516
A_24_P166443	3115	HLA-DPB1	hsa04640	Hematopoietic cell lineage - Homo sapiens (human)	1.96168	9.44549	3.10674	0.0198302	0.243178	-3.15221	7.80409	7.70496	9.43534	9.99707	3.89516
A_24_P166443	3115	HLA-DPB1	hsa04658	Th1 and Th2 cell differentiation - Homo sapiens (human)	1.96168	9.44549	3.10674	0.0198302	0.243178	-3.15221	7.80409	7.70496	9.43534	9.99707	3.89516
A_24_P166443	3115	HLA-DPB1	hsa04659	Th17 cell differentiation - Homo sapiens (human)	1.96168	9.44549	3.10674	0.0198302	0.243178	-3.15221	7.80409	7.70496	9.43534	9.99707	3.89516
A_24_P166443	3115	HLA-DPB1	hsa04672	Intestinal immune network for IgA production - Homo sapiens (human)	1.96168	9.44549	3.10674	0.0198302	0.243178	-3.15221	7.80409	7.70496	9.43534	9.99707	3.89516
A_24_P166443	3115	HLA-DPB1	hsa04940	Type I diabetes mellitus - Homo sapiens (human)	1.96168	9.44549	3.10674	0.0198302	0.243178	-3.15221	7.80409	7.70496	9.43534	9.99707	3.89516
A_24_P166443	3115	HLA-DPB1	hsa05140	Leishmaniasis - Homo sapiens (human)	1.96168	9.44549	3.10674	0.0198302	0.243178	-3.15221	7.80409	7.70496	9.43534	9.99707	3.89516
A_24_P166443	3115	HLA-DPB1	hsa05145	Toxoplasmosis - Homo sapiens (human)	1.96168	9.44549	3.10674	0.0198302	0.243178	-3.15221	7.80409	7.70496	9.43534	9.99707	3.89516
A_24_P166443	3115	HLA-DPB1	hsa05150	Staphylococcus aureus infection - Homo sapiens (human)	1.96168	9.44549	3.10674	0.0198302	0.243178	-3.15221	7.80409	7.70496	9.43534	9.99707	3.89516
A_24_P166443	3115	HLA-DPB1	hsa05152	Tuberculosis - Homo sapiens (human)	1.96168	9.44549	3.10674	0.0198302	0.243178	-3.15221	7.80409	7.70496	9.43534	9.99707	3.89516
A_24_P166443	3115	HLA-DPB1	hsa05164	Influenza A - Homo sapiens (human)	1.96168	9.44549	3.10674	0.0198302	0.243178	-3.15221	7.80409	7.70496	9.43534	9.99707	3.89516
A_24_P166443	3115	HLA-DPB1	hsa05166	Human T-cell leukemia virus 1 infection - Homo sapiens (human)	1.96168	9.44549	3.10674	0.0198302	0.243178	-3.15221	7.80409	7.70496	9.43534	9.99707	3.89516
A_24_P166443	3115	HLA-DPB1	hsa05168	Herpes simplex virus 1 infection - Homo sapiens (human)	1.96168	9.44549	3.10674	0.0198302	0.243178	-3.15221	7.80409	7.70496	9.43534	9.99707	3.89516
A_24_P166443	3115	HLA-DPB1	hsa05169	Epstein-Barr virus infection - Homo sapiens (human)	1.96168	9.44549	3.10674	0.0198302	0.243178	-3.15221	7.80409	7.70496	9.43534	9.99707	3.89516
A_24_P166443	3115	HLA-DPB1	hsa05310	Asthma - Homo sapiens (human)	1.96168	9.44549	3.10674	0.0198302	0.243178	-3.15221	7.80409	7.70496	9.43534	9.99707	3.89516
A_24_P166443	3115	HLA-DPB1	hsa05320	Autoimmune thyroid disease - Homo sapiens (human)	1.96168	9.44549	3.10674	0.0198302	0.243178	-3.15221	7.80409	7.70496	9.43534	9.99707	3.89516
A_24_P166443	3115	HLA-DPB1	hsa05321	Inflammatory bowel disease - Homo sapiens (human)	1.96168	9.44549	3.10674	0.0198302	0.243178	-3.15221	7.80409	7.70496	9.43534	9.99707	3.89516
A_24_P166443	3115	HLA-DPB1	hsa05322	Systemic lupus erythematosus - Homo sapiens (human)	1.96168	9.44549	3.10674	0.0198302	0.243178	-3.15221	7.80409	7.70496	9.43534	9.99707	3.89516
A_24_P166443	3115	HLA-DPB1	hsa05323	Rheumatoid arthritis - Homo sapiens (human)	1.96168	9.44549	3.10674	0.0198302	0.243178	-3.15221	7.80409	7.70496	9.43534	9.99707	3.89516
A_24_P166443	3115	HLA-DPB1	hsa05330	Allograft rejection - Homo sapiens (human)	1.96168	9.44549	3.10674	0.0198302	0.243178	-3.15221	7.80409	7.70496	9.43534	9.99707	3.89516
A_24_P166443	3115	HLA-DPB1	hsa05332	Graft-versus-host disease - Homo sapiens (human)	1.96168	9.44549	3.10674	0.0198302	0.243178	-3.15221	7.80409	7.70496	9.43534	9.99707	3.89516
A_24_P166443	3115	HLA-DPB1	hsa05416	Viral myocarditis - Homo sapiens (human)	1.96168	9.44549	3.10674	0.0198302	0.243178	-3.15221	7.80409	7.70496	9.43534	9.99707	3.89516
A_33_P3424222	3119	HLA-DQB1	hsa04145	Phagosome - Homo sapiens (human)	1.95315	11.7872	3.1784	0.0180616	0.235715	-3.05791	10.0658	10.1484	11.7564	12.3642	3.8722
A_33_P3424222	3119	HLA-DQB1	hsa04514	Cell adhesion molecules - Homo sapiens (human)	1.95315	11.7872	3.1784	0.0180616	0.235715	-3.05791	10.0658	10.1484	11.7564	12.3642	3.8722
A_33_P3424222	3119	HLA-DQB1	hsa04612	Antigen processing and presentation - Homo sapiens (human)	1.95315	11.7872	3.1784	0.0180616	0.235715	-3.05791	10.0658	10.1484	11.7564	12.3642	3.8722
A_33_P3424222	3119	HLA-DQB1	hsa04640	Hematopoietic cell lineage - Homo sapiens (human)	1.95315	11.7872	3.1784	0.0180616	0.235715	-3.05791	10.0658	10.1484	11.7564	12.3642	3.8722
A_33_P3424222	3119	HLA-DQB1	hsa04658	Th1 and Th2 cell differentiation - Homo sapiens (human)	1.95315	11.7872	3.1784	0.0180616	0.235715	-3.05791	10.0658	10.1484	11.7564	12.3642	3.8722
A_33_P3424222	3119	HLA-DQB1	hsa04659	Th17 cell differentiation - Homo sapiens (human)	1.95315	11.7872	3.1784	0.0180616	0.235715	-3.05791	10.0658	10.1484	11.7564	12.3642	3.8722
A_33_P3424222	3119	HLA-DQB1	hsa04672	Intestinal immune network for IgA production - Homo sapiens (human)	1.95315	11.7872	3.1784	0.0180616	0.235715	-3.05791	10.0658	10.1484	11.7564	12.3642	3.8722
A_33_P3424222	3119	HLA-DQB1	hsa04940	Type I diabetes mellitus - Homo sapiens (human)	1.95315	11.7872	3.1784	0.0180616	0.235715	-3.05791	10.0658	10.1484	11.7564	12.3642	3.8722
A_33_P3424222	3119	HLA-DQB1	hsa05140	Leishmaniasis - Homo sapiens (human)	1.95315	11.7872	3.1784	0.0180616	0.235715	-3.05791	10.0658	10.1484	11.7564	12.3642	3.8722
A_33_P3424222	3119	HLA-DQB1	hsa05145	Toxoplasmosis - Homo sapiens (human)	1.95315	11.7872	3.1784	0.0180616	0.235715	-3.05791	10.0658	10.1484	11.7564	12.3642	3.8722
A_33_P3424222	3119	HLA-DQB1	hsa05150	Staphylococcus aureus infection - Homo sapiens (human)	1.95315	11.7872	3.1784	0.0180616	0.235715	-3.05791	10.0658	10.1484	11.7564	12.3642	3.8722
A_33_P3424222	3119	HLA-DQB1	hsa05152	Tuberculosis - Homo sapiens (human)	1.95315	11.7872	3.1784	0.0180616	0.235715	-3.05791	10.0658	10.1484	11.7564	12.3642	3.8722
A_33_P3424222	3119	HLA-DQB1	hsa05164	Influenza A - Homo sapiens (human)	1.95315	11.7872	3.1784	0.0180616	0.235715	-3.05791	10.0658	10.1484	11.7564	12.3642	3.8722
A_33_P3424222	3119	HLA-DQB1	hsa05166	Human T-cell leukemia virus 1 infection - Homo sapiens (human)	1.95315	11.7872	3.1784	0.0180616	0.235715	-3.05791	10.0658	10.1484	11.7564	12.3642	3.8722
A_33_P3424222	3119	HLA-DQB1	hsa05168	Herpes simplex virus 1 infection - Homo sapiens (human)	1.95315	11.7872	3.1784	0.0180616	0.235715	-3.05791	10.0658	10.1484	11.7564	12.3642	3.8722
A_33_P3424222	3119	HLA-DQB1	hsa05169	Epstein-Barr virus infection - Homo sapiens (human)	1.95315	11.7872	3.1784	0.0180616	0.235715	-3.05791	10.0658	10.1484	11.7564	12.3642	3.8722
A_33_P3424222	3119	HLA-DQB1	hsa05310	Asthma - Homo sapiens (human)	1.95315	11.7872	3.1784	0.0180616	0.235715	-3.05791	10.0658	10.1484	11.7564	12.3642	3.8722
A_33_P3424222	3119	HLA-DQB1	hsa05320	Autoimmune thyroid disease - Homo sapiens (human)	1.95315	11.7872	3.1784	0.0180616	0.235715	-3.05791	10.0658	10.1484	11.7564	12.3642	3.8722
A_33_P3424222	3119	HLA-DQB1	hsa05321	Inflammatory bowel disease - Homo sapiens (human)	1.95315	11.7872	3.1784	0.0180616	0.235715	-3.05791	10.0658	10.1484	11.7564	12.3642	3.8722
A_33_P3424222	3119	HLA-DQB1	hsa05322	Systemic lupus erythematosus - Homo sapiens (human)	1.95315	11.7872	3.1784	0.0180616	0.235715	-3.05791	10.0658	10.1484	11.7564	12.3642	3.8722
A_33_P3424222	3119	HLA-DQB1	hsa05323	Rheumatoid arthritis - Homo sapiens (human)	1.95315	11.7872	3.1784	0.0180616	0.235715	-3.05791	10.0658	10.1484	11.7564	12.3642	3.8722
A_33_P3424222	3119	HLA-DQB1	hsa05330	Allograft rejection - Homo sapiens (human)	1.95315	11.7872	3.1784	0.0180616	0.235715	-3.05791	10.0658	10.1484	11.7564	12.3642	3.8722
A_33_P3424222	3119	HLA-DQB1	hsa05332	Graft-versus-host disease - Homo sapiens (human)	1.95315	11.7872	3.1784	0.0180616	0.235715	-3.05791	10.0658	10.1484	11.7564	12.3642	3.8722
A_33_P3424222	3119	HLA-DQB1	hsa05416	Viral myocarditis - Homo sapiens (human)	1.95315	11.7872	3.1784	0.0180616	0.235715	-3.05791	10.0658	10.1484	11.7564	12.3642	3.8722
A_33_P3421913	23705	CADM1	hsa04514	Cell adhesion molecules - Homo sapiens (human)	1.85532	8.98042	9.90963	4.7058e-05	0.0610775	2.5111	8.09982	8.06952	10.1686	9.71138	3.61831
A_23_P385067	54102	CLIC6	NA	NA	1.82212	5.38801	5.59122	0.00121028	0.13228	-0.359949	4.73019	4.83078	6.05573	7.14946	3.536
A_23_P53176	2348	FOLR1	hsa01523	Antifolate resistance - Homo sapiens (human)	1.79579	9.80333	6.19083	0.000697524	0.111494	0.167049	8.81605	8.87975	10.199	11.0884	3.47204
A_23_P53176	2348	FOLR1	hsa04144	Endocytosis - Homo sapiens (human)	1.79579	9.80333	6.19083	0.000697524	0.111494	0.167049	8.81605	8.87975	10.199	11.0884	3.47204
A_23_P50508	8605	PLA2G4C	hsa00564	Glycerophospholipid metabolism - Homo sapiens (human)	1.75212	7.35197	2.78165	0.0305662	0.271358	-3.58756	6.78935	6.6028	7.84017	9.05622	3.36853
A_23_P50508	8605	PLA2G4C	hsa00565	Ether lipid metabolism - Homo sapiens (human)	1.75212	7.35197	2.78165	0.0305662	0.271358	-3.58756	6.78935	6.6028	7.84017	9.05622	3.36853
A_23_P50508	8605	PLA2G4C	hsa00590	Arachidonic acid metabolism - Homo sapiens (human)	1.75212	7.35197	2.78165	0.0305662	0.271358	-3.58756	6.78935	6.6028	7.84017	9.05622	3.36853
A_23_P50508	8605	PLA2G4C	hsa00591	Linoleic acid metabolism - Homo sapiens (human)	1.75212	7.35197	2.78165	0.0305662	0.271358	-3.58756	6.78935	6.6028	7.84017	9.05622	3.36853
A_23_P50508	8605	PLA2G4C	hsa00592	alpha-Linolenic acid metabolism - Homo sapiens (human)	1.75212	7.35197	2.78165	0.0305662	0.271358	-3.58756	6.78935	6.6028	7.84017	9.05622	3.36853
A_23_P50508	8605	PLA2G4C	hsa01100	Metabolic pathways - Homo sapiens (human)	1.75212	7.35197	2.78165	0.0305662	0.271358	-3.58756	6.78935	6.6028	7.84017	9.05622	3.36853
A_23_P50508	8605	PLA2G4C	hsa04010	MAPK signaling pathway - Homo sapiens (human)	1.75212	7.35197	2.78165	0.0305662	0.271358	-3.58756	6.78935	6.6028	7.84017	9.05622	3.36853
A_23_P50508	8605	PLA2G4C	hsa04014	Ras signaling pathway - Homo sapiens (human)	1.75212	7.35197	2.78165	0.0305662	0.271358	-3.58756	6.78935	6.6028	7.84017	9.05622	3.36853
A_23_P50508	8605	PLA2G4C	hsa04072	Phospholipase D signaling pathway - Homo sapiens (human)	1.75212	7.35197	2.78165	0.0305662	0.271358	-3.58756	6.78935	6.6028	7.84017	9.05622	3.36853
A_23_P50508	8605	PLA2G4C	hsa04217	Necroptosis - Homo sapiens (human)	1.75212	7.35197	2.78165	0.0305662	0.271358	-3.58756	6.78935	6.6028	7.84017	9.05622	3.36853
A_23_P50508	8605	PLA2G4C	hsa04270	Vascular smooth muscle contraction - Homo sapiens (human)	1.75212	7.35197	2.78165	0.0305662	0.271358	-3.58756	6.78935	6.6028	7.84017	9.05622	3.36853
A_23_P50508	8605	PLA2G4C	hsa04370	VEGF signaling pathway - Homo sapiens (human)	1.75212	7.35197	2.78165	0.0305662	0.271358	-3.58756	6.78935	6.6028	7.84017	9.05622	3.36853
A_23_P50508	8605	PLA2G4C	hsa04611	Platelet activation - Homo sapiens (human)	1.75212	7.35197	2.78165	0.0305662	0.271358	-3.58756	6.78935	6.6028	7.84017	9.05622	3.36853
A_23_P50508	8605	PLA2G4C	hsa04664	Fc epsilon RI signaling pathway - Homo sapiens (human)	1.75212	7.35197	2.78165	0.0305662	0.271358	-3.58756	6.78935	6.6028	7.84017	9.05622	3.36853
A_23_P50508	8605	PLA2G4C	hsa04666	Fc gamma R-mediated phagocytosis - Homo sapiens (human)	1.75212	7.35197	2.78165	0.0305662	0.271358	-3.58756	6.78935	6.6028	7.84017	9.05622	3.36853
A_23_P50508	8605	PLA2G4C	hsa04724	Glutamatergic synapse - Homo sapiens (human)	1.75212	7.35197	2.78165	0.0305662	0.271358	-3.58756	6.78935	6.6028	7.84017	9.05622	3.36853
A_23_P50508	8605	PLA2G4C	hsa04726	Serotonergic synapse - Homo sapiens (human)	1.75212	7.35197	2.78165	0.0305662	0.271358	-3.58756	6.78935	6.6028	7.84017	9.05622	3.36853
A_23_P50508	8605	PLA2G4C	hsa04730	Long-term depression - Homo sapiens (human)	1.75212	7.35197	2.78165	0.0305662	0.271358	-3.58756	6.78935	6.6028	7.84017	9.05622	3.36853
A_23_P50508	8605	PLA2G4C	hsa04750	Inflammatory mediator regulation of TRP channels - Homo sapiens (human)	1.75212	7.35197	2.78165	0.0305662	0.271358	-3.58756	6.78935	6.6028	7.84017	9.05622	3.36853
A_23_P50508	8605	PLA2G4C	hsa04912	GnRH signaling pathway - Homo sapiens (human)	1.75212	7.35197	2.78165	0.0305662	0.271358	-3.58756	6.78935	6.6028	7.84017	9.05622	3.36853
A_23_P50508	8605	PLA2G4C	hsa04913	Ovarian steroidogenesis - Homo sapiens (human)	1.75212	7.35197	2.78165	0.0305662	0.271358	-3.58756	6.78935	6.6028	7.84017	9.05622	3.36853
A_23_P50508	8605	PLA2G4C	hsa04921	Oxytocin signaling pathway - Homo sapiens (human)	1.75212	7.35197	2.78165	0.0305662	0.271358	-3.58756	6.78935	6.6028	7.84017	9.05622	3.36853
A_23_P50508	8605	PLA2G4C	hsa05231	Choline metabolism in cancer - Homo sapiens (human)	1.75212	7.35197	2.78165	0.0305662	0.271358	-3.58756	6.78935	6.6028	7.84017	9.05622	3.36853
A_23_P146456	1515	CTSV	hsa04142	Lysosome - Homo sapiens (human)	1.74171	8.90792	5.76391	0.00102828	0.128422	-0.202849	8.09408	8.03983	9.99274	9.62459	3.34432
A_23_P146456	1515	CTSV	hsa04210	Apoptosis - Homo sapiens (human)	1.74171	8.90792	5.76391	0.00102828	0.128422	-0.202849	8.09408	8.03983	9.99274	9.62459	3.34432
A_33_P3363355	3386	ICAM4	NA	NA	1.72957	6.43179	6.36839	0.000597066	0.110049	0.313451	5.70237	5.51131	7.45795	7.21486	3.31628
A_23_P121926	6414	SELENOP	NA	NA	1.71606	10.9867	5.16051	0.0019283	0.140577	-0.777183	9.86935	9.87088	11.973	11.1994	3.28538
A_23_P52266	3434	IFIT1	hsa05160	Hepatitis C - Homo sapiens (human)	1.70136	8.54569	4.73139	0.00288186	0.155859	-1.21103	8.32655	8.35746	9.97739	10.1093	3.25207
A_23_P7144	2919	CXCL1	hsa04060	Cytokine-cytokine receptor interaction - Homo sapiens (human)	1.67632	12.6834	3.17466	0.0181495	0.235943	-3.06281	11.9605	11.9503	13.3156	13.9479	3.19611
A_23_P7144	2919	CXCL1	hsa04061	Viral protein interaction with cytokine and cytokine receptor - Homo sapiens (human)	1.67632	12.6834	3.17466	0.0181495	0.235943	-3.06281	11.9605	11.9503	13.3156	13.9479	3.19611
A_23_P7144	2919	CXCL1	hsa04062	Chemokine signaling pathway - Homo sapiens (human)	1.67632	12.6834	3.17466	0.0181495	0.235943	-3.06281	11.9605	11.9503	13.3156	13.9479	3.19611
A_23_P7144	2919	CXCL1	hsa04064	NF-kappa B signaling pathway - Homo sapiens (human)	1.67632	12.6834	3.17466	0.0181495	0.235943	-3.06281	11.9605	11.9503	13.3156	13.9479	3.19611
A_23_P7144	2919	CXCL1	hsa04621	NOD-like receptor signaling pathway - Homo sapiens (human)	1.67632	12.6834	3.17466	0.0181495	0.235943	-3.06281	11.9605	11.9503	13.3156	13.9479	3.19611
A_23_P7144	2919	CXCL1	hsa04657	IL-17 signaling pathway - Homo sapiens (human)	1.67632	12.6834	3.17466	0.0181495	0.235943	-3.06281	11.9605	11.9503	13.3156	13.9479	3.19611
A_23_P7144	2919	CXCL1	hsa04668	TNF signaling pathway - Homo sapiens (human)	1.67632	12.6834	3.17466	0.0181495	0.235943	-3.06281	11.9605	11.9503	13.3156	13.9479	3.19611
A_23_P7144	2919	CXCL1	hsa04936	Alcoholic liver disease - Homo sapiens (human)	1.67632	12.6834	3.17466	0.0181495	0.235943	-3.06281	11.9605	11.9503	13.3156	13.9479	3.19611
A_23_P7144	2919	CXCL1	hsa05120	Epithelial cell signaling in Helicobacter pylori infection - Homo sapiens (human)	1.67632	12.6834	3.17466	0.0181495	0.235943	-3.06281	11.9605	11.9503	13.3156	13.9479	3.19611
A_23_P7144	2919	CXCL1	hsa05134	Legionellosis - Homo sapiens (human)	1.67632	12.6834	3.17466	0.0181495	0.235943	-3.06281	11.9605	11.9503	13.3156	13.9479	3.19611
A_23_P7144	2919	CXCL1	hsa05146	Amoebiasis - Homo sapiens (human)	1.67632	12.6834	3.17466	0.0181495	0.235943	-3.06281	11.9605	11.9503	13.3156	13.9479	3.19611
A_23_P7144	2919	CXCL1	hsa05167	Kaposi sarcoma-associated herpesvirus infection - Homo sapiens (human)	1.67632	12.6834	3.17466	0.0181495	0.235943	-3.06281	11.9605	11.9503	13.3156	13.9479	3.19611
A_23_P7144	2919	CXCL1	hsa05323	Rheumatoid arthritis - Homo sapiens (human)	1.67632	12.6834	3.17466	0.0181495	0.235943	-3.06281	11.9605	11.9503	13.3156	13.9479	3.19611
A_23_P7144	2919	CXCL1	hsa05417	Lipid and atherosclerosis - Homo sapiens (human)	1.67632	12.6834	3.17466	0.0181495	0.235943	-3.06281	11.9605	11.9503	13.3156	13.9479	3.19611
A_23_P39056	5650	KLK7	NA	NA	1.6546	12.3096	2.94957	0.0244015	0.256787	-3.36128	10.9799	10.9965	12.2386	13.047	3.14835
A_23_P45871	10964	IFI44L	NA	NA	1.6017	7.10079	3.58017	0.010848	0.210842	-2.54253	6.82849	6.89153	8.59513	8.3283	3.03502
A_23_P139434	653247	PRB2	hsa04970	Salivary secretion - Homo sapiens (human)	1.59652	7.58806	3.44393	0.0128603	0.221058	-2.71461	6.69532	6.66455	8.20369	8.34922	3.02413
A_24_P272290	221749	PXDC1	NA	NA	1.5939	7.35641	4.65053	0.00314294	0.160349	-1.29725	6.38706	6.46964	8.00391	8.04059	3.01864
A_33_P3214665	4133	MAP2	NA	NA	1.5761	6.54584	4.86735	0.00249602	0.150447	-1.06854	5.70237	5.73471	6.78245	7.80682	2.98162
A_23_P52761	4316	MMP7	hsa04310	Wnt signaling pathway - Homo sapiens (human)	1.57255	12.68	5.03369	0.00210073	0.143725	-0.898321	11.4136	11.6787	12.7175	13.5199	2.9743
A_23_P52761	4316	MMP7	hsa05166	Human T-cell leukemia virus 1 infection - Homo sapiens (human)	1.57255	12.68	5.03369	0.00210073	0.143725	-0.898321	11.4136	11.6787	12.7175	13.5199	2.9743
A_32_P164246	94234	FOXQ1	NA	NA	1.56234	13.7335	13.3891	7.72608e-06	0.0480339	3.78172	12.7487	12.6878	14.2845	14.2768	2.95333
A_23_P70095	972	CD74	hsa04612	Antigen processing and presentation - Homo sapiens (human)	1.55785	8.27914	2.70018	0.034139	0.279017	-3.69824	7.03235	7.164	8.42522	8.88684	2.94415
A_23_P70095	972	CD74	hsa05152	Tuberculosis - Homo sapiens (human)	1.55785	8.27914	2.70018	0.034139	0.279017	-3.69824	7.03235	7.164	8.42522	8.88684	2.94415
A_23_P70095	972	CD74	hsa05168	Herpes simplex virus 1 infection - Homo sapiens (human)	1.55785	8.27914	2.70018	0.034139	0.279017	-3.69824	7.03235	7.164	8.42522	8.88684	2.94415
A_33_P3414122	339324	ZNF260	NA	NA	1.5568	7.52142	3.45069	0.0127512	0.220599	-2.70599	6.46057	6.2987	8.36167	7.5112	2.94201
A_24_P28722	91543	RSAD2	hsa05160	Hepatitis C - Homo sapiens (human)	1.55488	6.88209	7.4774	0.000242482	0.078581	1.13823	6.94398	6.75952	8.31879	8.49447	2.9381
A_24_P28722	91543	RSAD2	hsa05164	Influenza A - Homo sapiens (human)	1.55488	6.88209	7.4774	0.000242482	0.078581	1.13823	6.94398	6.75952	8.31879	8.49447	2.9381
A_32_P87013	3576	CXCL8	hsa04060	Cytokine-cytokine receptor interaction - Homo sapiens (human)	1.54547	9.0612	5.49824	0.00132324	0.132538	-0.446381	8.44196	8.3748	9.79686	10.1108	2.919
A_32_P87013	3576	CXCL8	hsa04061	Viral protein interaction with cytokine and cytokine receptor - Homo sapiens (human)	1.54547	9.0612	5.49824	0.00132324	0.132538	-0.446381	8.44196	8.3748	9.79686	10.1108	2.919
A_32_P87013	3576	CXCL8	hsa04062	Chemokine signaling pathway - Homo sapiens (human)	1.54547	9.0612	5.49824	0.00132324	0.132538	-0.446381	8.44196	8.3748	9.79686	10.1108	2.919
A_32_P87013	3576	CXCL8	hsa04064	NF-kappa B signaling pathway - Homo sapiens (human)	1.54547	9.0612	5.49824	0.00132324	0.132538	-0.446381	8.44196	8.3748	9.79686	10.1108	2.919
A_32_P87013	3576	CXCL8	hsa04072	Phospholipase D signaling pathway - Homo sapiens (human)	1.54547	9.0612	5.49824	0.00132324	0.132538	-0.446381	8.44196	8.3748	9.79686	10.1108	2.919
A_32_P87013	3576	CXCL8	hsa04218	Cellular senescence - Homo sapiens (human)	1.54547	9.0612	5.49824	0.00132324	0.132538	-0.446381	8.44196	8.3748	9.79686	10.1108	2.919
A_32_P87013	3576	CXCL8	hsa04620	Toll-like receptor signaling pathway - Homo sapiens (human)	1.54547	9.0612	5.49824	0.00132324	0.132538	-0.446381	8.44196	8.3748	9.79686	10.1108	2.919
A_32_P87013	3576	CXCL8	hsa04621	NOD-like receptor signaling pathway - Homo sapiens (human)	1.54547	9.0612	5.49824	0.00132324	0.132538	-0.446381	8.44196	8.3748	9.79686	10.1108	2.919
A_32_P87013	3576	CXCL8	hsa04622	RIG-I-like receptor signaling pathway - Homo sapiens (human)	1.54547	9.0612	5.49824	0.00132324	0.132538	-0.446381	8.44196	8.3748	9.79686	10.1108	2.919
A_32_P87013	3576	CXCL8	hsa04657	IL-17 signaling pathway - Homo sapiens (human)	1.54547	9.0612	5.49824	0.00132324	0.132538	-0.446381	8.44196	8.3748	9.79686	10.1108	2.919
A_32_P87013	3576	CXCL8	hsa04932	Non-alcoholic fatty liver disease - Homo sapiens (human)	1.54547	9.0612	5.49824	0.00132324	0.132538	-0.446381	8.44196	8.3748	9.79686	10.1108	2.919
A_32_P87013	3576	CXCL8	hsa04933	AGE-RAGE signaling pathway in diabetic complications - Homo sapiens (human)	1.54547	9.0612	5.49824	0.00132324	0.132538	-0.446381	8.44196	8.3748	9.79686	10.1108	2.919
A_32_P87013	3576	CXCL8	hsa04936	Alcoholic liver disease - Homo sapiens (human)	1.54547	9.0612	5.49824	0.00132324	0.132538	-0.446381	8.44196	8.3748	9.79686	10.1108	2.919
A_32_P87013	3576	CXCL8	hsa05120	Epithelial cell signaling in Helicobacter pylori infection - Homo sapiens (human)	1.54547	9.0612	5.49824	0.00132324	0.132538	-0.446381	8.44196	8.3748	9.79686	10.1108	2.919
A_32_P87013	3576	CXCL8	hsa05130	Pathogenic Escherichia coli infection - Homo sapiens (human)	1.54547	9.0612	5.49824	0.00132324	0.132538	-0.446381	8.44196	8.3748	9.79686	10.1108	2.919
A_32_P87013	3576	CXCL8	hsa05131	Shigellosis - Homo sapiens (human)	1.54547	9.0612	5.49824	0.00132324	0.132538	-0.446381	8.44196	8.3748	9.79686	10.1108	2.919
A_32_P87013	3576	CXCL8	hsa05132	Salmonella infection - Homo sapiens (human)	1.54547	9.0612	5.49824	0.00132324	0.132538	-0.446381	8.44196	8.3748	9.79686	10.1108	2.919
A_32_P87013	3576	CXCL8	hsa05133	Pertussis - Homo sapiens (human)	1.54547	9.0612	5.49824	0.00132324	0.132538	-0.446381	8.44196	8.3748	9.79686	10.1108	2.919
A_32_P87013	3576	CXCL8	hsa05134	Legionellosis - Homo sapiens (human)	1.54547	9.0612	5.49824	0.00132324	0.132538	-0.446381	8.44196	8.3748	9.79686	10.1108	2.919
A_32_P87013	3576	CXCL8	hsa05135	Yersinia infection - Homo sapiens (human)	1.54547	9.0612	5.49824	0.00132324	0.132538	-0.446381	8.44196	8.3748	9.79686	10.1108	2.919
A_32_P87013	3576	CXCL8	hsa05142	Chagas disease - Homo sapiens (human)	1.54547	9.0612	5.49824	0.00132324	0.132538	-0.446381	8.44196	8.3748	9.79686	10.1108	2.919
A_32_P87013	3576	CXCL8	hsa05144	Malaria - Homo sapiens (human)	1.54547	9.0612	5.49824	0.00132324	0.132538	-0.446381	8.44196	8.3748	9.79686	10.1108	2.919
A_32_P87013	3576	CXCL8	hsa05146	Amoebiasis - Homo sapiens (human)	1.54547	9.0612	5.49824	0.00132324	0.132538	-0.446381	8.44196	8.3748	9.79686	10.1108	2.919
A_32_P87013	3576	CXCL8	hsa05161	Hepatitis B - Homo sapiens (human)	1.54547	9.0612	5.49824	0.00132324	0.132538	-0.446381	8.44196	8.3748	9.79686	10.1108	2.919
A_32_P87013	3576	CXCL8	hsa05163	Human cytomegalovirus infection - Homo sapiens (human)	1.54547	9.0612	5.49824	0.00132324	0.132538	-0.446381	8.44196	8.3748	9.79686	10.1108	2.919
A_32_P87013	3576	CXCL8	hsa05164	Influenza A - Homo sapiens (human)	1.54547	9.0612	5.49824	0.00132324	0.132538	-0.446381	8.44196	8.3748	9.79686	10.1108	2.919
A_32_P87013	3576	CXCL8	hsa05167	Kaposi sarcoma-associated herpesvirus infection - Homo sapiens (human)	1.54547	9.0612	5.49824	0.00132324	0.132538	-0.446381	8.44196	8.3748	9.79686	10.1108	2.919
A_32_P87013	3576	CXCL8	hsa05171	Coronavirus disease - COVID-19 - Homo sapiens (human)	1.54547	9.0612	5.49824	0.00132324	0.132538	-0.446381	8.44196	8.3748	9.79686	10.1108	2.919
A_32_P87013	3576	CXCL8	hsa05200	Pathways in cancer - Homo sapiens (human)	1.54547	9.0612	5.49824	0.00132324	0.132538	-0.446381	8.44196	8.3748	9.79686	10.1108	2.919
A_32_P87013	3576	CXCL8	hsa05202	Transcriptional misregulation in cancer - Homo sapiens (human)	1.54547	9.0612	5.49824	0.00132324	0.132538	-0.446381	8.44196	8.3748	9.79686	10.1108	2.919
A_32_P87013	3576	CXCL8	hsa05219	Bladder cancer - Homo sapiens (human)	1.54547	9.0612	5.49824	0.00132324	0.132538	-0.446381	8.44196	8.3748	9.79686	10.1108	2.919
A_32_P87013	3576	CXCL8	hsa05323	Rheumatoid arthritis - Homo sapiens (human)	1.54547	9.0612	5.49824	0.00132324	0.132538	-0.446381	8.44196	8.3748	9.79686	10.1108	2.919
A_32_P87013	3576	CXCL8	hsa05417	Lipid and atherosclerosis - Homo sapiens (human)	1.54547	9.0612	5.49824	0.00132324	0.132538	-0.446381	8.44196	8.3748	9.79686	10.1108	2.919
A_23_P138194	4688	NCF2	hsa04145	Phagosome - Homo sapiens (human)	1.53798	6.81388	3.21032	0.0173293	0.234098	-3.01611	5.93827	6.06938	6.9048	8.1788	2.90387
A_23_P138194	4688	NCF2	hsa04380	Osteoclast differentiation - Homo sapiens (human)	1.53798	6.81388	3.21032	0.0173293	0.234098	-3.01611	5.93827	6.06938	6.9048	8.1788	2.90387
A_23_P138194	4688	NCF2	hsa04613	Neutrophil extracellular trap formation - Homo sapiens (human)	1.53798	6.81388	3.21032	0.0173293	0.234098	-3.01611	5.93827	6.06938	6.9048	8.1788	2.90387
A_23_P138194	4688	NCF2	hsa04670	Leukocyte transendothelial migration - Homo sapiens (human)	1.53798	6.81388	3.21032	0.0173293	0.234098	-3.01611	5.93827	6.06938	6.9048	8.1788	2.90387
A_23_P138194	4688	NCF2	hsa05020	Prion disease - Homo sapiens (human)	1.53798	6.81388	3.21032	0.0173293	0.234098	-3.01611	5.93827	6.06938	6.9048	8.1788	2.90387
A_23_P138194	4688	NCF2	hsa05140	Leishmaniasis - Homo sapiens (human)	1.53798	6.81388	3.21032	0.0173293	0.234098	-3.01611	5.93827	6.06938	6.9048	8.1788	2.90387
A_23_P138194	4688	NCF2	hsa05208	Chemical carcinogenesis - reactive oxygen species - Homo sapiens (human)	1.53798	6.81388	3.21032	0.0173293	0.234098	-3.01611	5.93827	6.06938	6.9048	8.1788	2.90387
A_23_P138194	4688	NCF2	hsa05415	Diabetic cardiomyopathy - Homo sapiens (human)	1.53798	6.81388	3.21032	0.0173293	0.234098	-3.01611	5.93827	6.06938	6.9048	8.1788	2.90387
A_23_P138194	4688	NCF2	hsa05417	Lipid and atherosclerosis - Homo sapiens (human)	1.53798	6.81388	3.21032	0.0173293	0.234098	-3.01611	5.93827	6.06938	6.9048	8.1788	2.90387
A_23_P138194	4688	NCF2	hsa05418	Fluid shear stress and atherosclerosis - Homo sapiens (human)	1.53798	6.81388	3.21032	0.0173293	0.234098	-3.01611	5.93827	6.06938	6.9048	8.1788	2.90387
A_23_P365412	148808	MFSD4A	NA	NA	1.50486	7.0372	6.66353	0.000464406	0.101135	0.547629	6.31213	6.16351	8.02241	7.46296	2.83798
A_23_P136777	347	APOD	NA	NA	1.48993	7.47049	4.96855	0.00224646	0.145834	-0.964437	6.96266	7.03968	8.50394	8.47826	2.80876
A_24_P353638	57823	SLAMF7	NA	NA	1.48772	7.82955	2.70853	0.033753	0.278186	-3.68687	6.9529	7.02268	8.06732	8.8837	2.80446
A_33_P3260575	51148	CERCAM	NA	NA	1.47792	9.5309	2.85653	0.0276327	0.266202	-3.48631	8.46347	8.67351	9.77045	10.3224	2.78546
A_23_P139704	1848	DUSP6	hsa04010	MAPK signaling pathway - Homo sapiens (human)	1.47276	11.5246	9.11861	7.68648e-05	0.0665627	2.11996	10.1854	10.2507	11.7315	11.6501	2.77552
A_23_P139704	1848	DUSP6	hsa05202	Transcriptional misregulation in cancer - Homo sapiens (human)	1.47276	11.5246	9.11861	7.68648e-05	0.0665627	2.11996	10.1854	10.2507	11.7315	11.6501	2.77552
A_23_P139704	1848	DUSP6	hsa05221	Acute myeloid leukemia - Homo sapiens (human)	1.47276	11.5246	9.11861	7.68648e-05	0.0665627	2.11996	10.1854	10.2507	11.7315	11.6501	2.77552
A_24_P172481	10346	TRIM22	NA	NA	1.47004	7.9172	6.98732	0.000356015	0.0905384	0.791928	7.36073	7.34811	8.66032	8.98861	2.7703
A_23_P433676	57711	ZNF529	hsa05168	Herpes simplex virus 1 infection - Homo sapiens (human)	1.46747	6.42062	3.52397	0.0116328	0.214784	-2.61316	5.4963	5.14918	7.41762	6.16281	2.76537
A_23_P23048	6280	S100A9	hsa04657	IL-17 signaling pathway - Homo sapiens (human)	1.46351	6.11982	2.52743	0.0432631	0.299479	-3.93435	5.89347	6.05468	6.45852	8.41665	2.75779
A_23_P214080	1958	EGR1	hsa04371	Apelin signaling pathway - Homo sapiens (human)	1.44455	11.0581	5.50813	0.00131067	0.132538	-0.437125	9.99964	9.99088	11.5706	11.309	2.72178
A_23_P214080	1958	EGR1	hsa04912	GnRH signaling pathway - Homo sapiens (human)	1.44455	11.0581	5.50813	0.00131067	0.132538	-0.437125	9.99964	9.99088	11.5706	11.309	2.72178
A_23_P214080	1958	EGR1	hsa04928	Parathyroid hormone synthesis, secretion and action - Homo sapiens (human)	1.44455	11.0581	5.50813	0.00131067	0.132538	-0.437125	9.99964	9.99088	11.5706	11.309	2.72178
A_23_P214080	1958	EGR1	hsa04933	AGE-RAGE signaling pathway in diabetic complications - Homo sapiens (human)	1.44455	11.0581	5.50813	0.00131067	0.132538	-0.437125	9.99964	9.99088	11.5706	11.309	2.72178
A_23_P214080	1958	EGR1	hsa05020	Prion disease - Homo sapiens (human)	1.44455	11.0581	5.50813	0.00131067	0.132538	-0.437125	9.99964	9.99088	11.5706	11.309	2.72178
A_23_P214080	1958	EGR1	hsa05166	Human T-cell leukemia virus 1 infection - Homo sapiens (human)	1.44455	11.0581	5.50813	0.00131067	0.132538	-0.437125	9.99964	9.99088	11.5706	11.309	2.72178
A_33_P3242793	647215	MROH3P	NA	NA	1.44028	6.18874	4.11837	0.0056947	0.184677	-1.89221	5.40467	5.21108	6.40561	7.0907	2.71374
A_24_P136758	55095	SAMD4B	NA	NA	1.42352	7.98897	9.32576	6.7358e-05	0.0662313	2.22698	7.26353	7.29417	8.77199	8.63274	2.68238
A_23_P145238	85236	H2BC12	hsa04613	Neutrophil extracellular trap formation - Homo sapiens (human)	1.41657	12.5951	3.04122	0.0216123	0.247458	-3.23901	11.9399	12.0474	14.1697	12.6507	2.66949
A_23_P145238	85236	H2BC12	hsa05034	Alcoholism - Homo sapiens (human)	1.41657	12.5951	3.04122	0.0216123	0.247458	-3.23901	11.9399	12.0474	14.1697	12.6507	2.66949
A_23_P145238	85236	H2BC12	hsa05203	Viral carcinogenesis - Homo sapiens (human)	1.41657	12.5951	3.04122	0.0216123	0.247458	-3.23901	11.9399	12.0474	14.1697	12.6507	2.66949
A_23_P145238	85236	H2BC12	hsa05322	Systemic lupus erythematosus - Homo sapiens (human)	1.41657	12.5951	3.04122	0.0216123	0.247458	-3.23901	11.9399	12.0474	14.1697	12.6507	2.66949
A_24_P245379	5055	SERPINB2	hsa04610	Complement and coagulation cascades - Homo sapiens (human)	1.40557	6.00144	5.42229	0.00142443	0.132975	-0.517968	5.13386	4.99624	6.2154	6.72584	2.64923
A_23_P121533	10417	SPON2	NA	NA	1.39862	8.95172	3.26245	0.0167267	0.231973	-2.95089	8.34217	8.14999	9.14313	10.1463	2.63649
A_33_P3414912	80896	NPL	hsa00520	Amino sugar and nucleotide sugar metabolism - Homo sapiens (human)	1.39403	7.92457	8.27633	0.000135283	0.0738687	1.64773	7.07978	7.07652	8.50603	8.43833	2.62812
A_33_P3414912	80896	NPL	hsa01100	Metabolic pathways - Homo sapiens (human)	1.39403	7.92457	8.27633	0.000135283	0.0738687	1.64773	7.07978	7.07652	8.50603	8.43833	2.62812
A_33_P3398331	10893	MMP24	hsa04928	Parathyroid hormone synthesis, secretion and action - Homo sapiens (human)	1.38426	7.1648	3.2382	0.0167162	0.232184	-2.97972	6.44869	6.58892	7.35633	8.44981	2.61038
A_23_P102117	80326	WNT10A	hsa04150	mTOR signaling pathway - Homo sapiens (human)	1.37736	7.1795	2.4879	0.0473231	0.304687	-3.9891	6.42954	6.41028	7.37202	8.22253	2.59793
A_23_P102117	80326	WNT10A	hsa04310	Wnt signaling pathway - Homo sapiens (human)	1.37736	7.1795	2.4879	0.0473231	0.304687	-3.9891	6.42954	6.41028	7.37202	8.22253	2.59793
A_23_P102117	80326	WNT10A	hsa04390	Hippo signaling pathway - Homo sapiens (human)	1.37736	7.1795	2.4879	0.0473231	0.304687	-3.9891	6.42954	6.41028	7.37202	8.22253	2.59793
A_23_P102117	80326	WNT10A	hsa04550	Signaling pathways regulating pluripotency of stem cells - Homo sapiens (human)	1.37736	7.1795	2.4879	0.0473231	0.304687	-3.9891	6.42954	6.41028	7.37202	8.22253	2.59793
A_23_P102117	80326	WNT10A	hsa04916	Melanogenesis - Homo sapiens (human)	1.37736	7.1795	2.4879	0.0473231	0.304687	-3.9891	6.42954	6.41028	7.37202	8.22253	2.59793
A_23_P102117	80326	WNT10A	hsa04934	Cushing syndrome - Homo sapiens (human)	1.37736	7.1795	2.4879	0.0473231	0.304687	-3.9891	6.42954	6.41028	7.37202	8.22253	2.59793
A_23_P102117	80326	WNT10A	hsa05010	Alzheimer disease - Homo sapiens (human)	1.37736	7.1795	2.4879	0.0473231	0.304687	-3.9891	6.42954	6.41028	7.37202	8.22253	2.59793
A_23_P102117	80326	WNT10A	hsa05022	Pathways of neurodegeneration - multiple diseases - Homo sapiens (human)	1.37736	7.1795	2.4879	0.0473231	0.304687	-3.9891	6.42954	6.41028	7.37202	8.22253	2.59793
A_23_P102117	80326	WNT10A	hsa05165	Human papillomavirus infection - Homo sapiens (human)	1.37736	7.1795	2.4879	0.0473231	0.304687	-3.9891	6.42954	6.41028	7.37202	8.22253	2.59793
A_23_P102117	80326	WNT10A	hsa05200	Pathways in cancer - Homo sapiens (human)	1.37736	7.1795	2.4879	0.0473231	0.304687	-3.9891	6.42954	6.41028	7.37202	8.22253	2.59793
A_23_P102117	80326	WNT10A	hsa05205	Proteoglycans in cancer - Homo sapiens (human)	1.37736	7.1795	2.4879	0.0473231	0.304687	-3.9891	6.42954	6.41028	7.37202	8.22253	2.59793
A_23_P102117	80326	WNT10A	hsa05217	Basal cell carcinoma - Homo sapiens (human)	1.37736	7.1795	2.4879	0.0473231	0.304687	-3.9891	6.42954	6.41028	7.37202	8.22253	2.59793
A_23_P102117	80326	WNT10A	hsa05224	Breast cancer - Homo sapiens (human)	1.37736	7.1795	2.4879	0.0473231	0.304687	-3.9891	6.42954	6.41028	7.37202	8.22253	2.59793
A_23_P102117	80326	WNT10A	hsa05225	Hepatocellular carcinoma - Homo sapiens (human)	1.37736	7.1795	2.4879	0.0473231	0.304687	-3.9891	6.42954	6.41028	7.37202	8.22253	2.59793
A_23_P102117	80326	WNT10A	hsa05226	Gastric cancer - Homo sapiens (human)	1.37736	7.1795	2.4879	0.0473231	0.304687	-3.9891	6.42954	6.41028	7.37202	8.22253	2.59793
A_23_P155755	6372	CXCL6	hsa04060	Cytokine-cytokine receptor interaction - Homo sapiens (human)	1.37306	6.36067	4.28125	0.00472643	0.178122	-1.705	5.70237	5.82972	6.62834	7.64985	2.59019
A_23_P155755	6372	CXCL6	hsa04061	Viral protein interaction with cytokine and cytokine receptor - Homo sapiens (human)	1.37306	6.36067	4.28125	0.00472643	0.178122	-1.705	5.70237	5.82972	6.62834	7.64985	2.59019
A_23_P155755	6372	CXCL6	hsa04062	Chemokine signaling pathway - Homo sapiens (human)	1.37306	6.36067	4.28125	0.00472643	0.178122	-1.705	5.70237	5.82972	6.62834	7.64985	2.59019
A_23_P155755	6372	CXCL6	hsa04657	IL-17 signaling pathway - Homo sapiens (human)	1.37306	6.36067	4.28125	0.00472643	0.178122	-1.705	5.70237	5.82972	6.62834	7.64985	2.59019
A_23_P155755	6372	CXCL6	hsa04668	TNF signaling pathway - Homo sapiens (human)	1.37306	6.36067	4.28125	0.00472643	0.178122	-1.705	5.70237	5.82972	6.62834	7.64985	2.59019
A_23_P155755	6372	CXCL6	hsa05133	Pertussis - Homo sapiens (human)	1.37306	6.36067	4.28125	0.00472643	0.178122	-1.705	5.70237	5.82972	6.62834	7.64985	2.59019
A_23_P155755	6372	CXCL6	hsa05323	Rheumatoid arthritis - Homo sapiens (human)	1.37306	6.36067	4.28125	0.00472643	0.178122	-1.705	5.70237	5.82972	6.62834	7.64985	2.59019
A_23_P17663	4599	MX1	hsa03250	Viral life cycle - HIV-1 - Homo sapiens (human)	1.37249	10.3454	3.39262	0.0137214	0.223803	-2.78015	9.96639	10.3278	11.3324	11.7067	2.58918
A_23_P17663	4599	MX1	hsa05160	Hepatitis C - Homo sapiens (human)	1.37249	10.3454	3.39262	0.0137214	0.223803	-2.78015	9.96639	10.3278	11.3324	11.7067	2.58918
A_23_P17663	4599	MX1	hsa05162	Measles - Homo sapiens (human)	1.37249	10.3454	3.39262	0.0137214	0.223803	-2.78015	9.96639	10.3278	11.3324	11.7067	2.58918
A_23_P17663	4599	MX1	hsa05164	Influenza A - Homo sapiens (human)	1.37249	10.3454	3.39262	0.0137214	0.223803	-2.78015	9.96639	10.3278	11.3324	11.7067	2.58918
A_23_P17663	4599	MX1	hsa05165	Human papillomavirus infection - Homo sapiens (human)	1.37249	10.3454	3.39262	0.0137214	0.223803	-2.78015	9.96639	10.3278	11.3324	11.7067	2.58918
A_23_P17663	4599	MX1	hsa05171	Coronavirus disease - COVID-19 - Homo sapiens (human)	1.37249	10.3454	3.39262	0.0137214	0.223803	-2.78015	9.96639	10.3278	11.3324	11.7067	2.58918
A_23_P335428	11112	HIBADH	hsa00280	Valine, leucine and isoleucine degradation - Homo sapiens (human)	1.35162	9.58744	3.0412	0.0216129	0.247458	-3.23903	8.82624	8.76243	10.478	9.81391	2.55198
A_23_P335428	11112	HIBADH	hsa01100	Metabolic pathways - Homo sapiens (human)	1.35162	9.58744	3.0412	0.0216129	0.247458	-3.23903	8.82624	8.76243	10.478	9.81391	2.55198
A_24_P160202	56666	PANX2	NA	NA	1.35043	6.75625	7.52888	0.000233175	0.078581	1.17305	6.22909	6.35168	7.81867	7.46296	2.54989
A_33_P3367396	400823	FAM177B	NA	NA	1.35023	11.0565	2.66986	0.0355799	0.282663	-3.73956	10.4725	10.4288	12.3343	11.2674	2.54953
A_23_P16652	148254	ZNF555	hsa05168	Herpes simplex virus 1 infection - Homo sapiens (human)	1.34792	6.84926	5.32604	0.00156547	0.132975	-0.609959	6.02175	5.88993	7.33508	7.27244	2.54545
A_23_P83436	5184	PEPD	NA	NA	1.34551	11.658	4.91645	0.00237125	0.148172	-1.01782	11.1452	11.1354	12.6029	12.3688	2.54119
A_33_P3360341	2625	GATA3	hsa04658	Th1 and Th2 cell differentiation - Homo sapiens (human)	1.32769	7.40022	5.15124	0.00186393	0.139506	-0.78074	6.38706	6.58892	7.58423	8.04712	2.51
A_33_P3360341	2625	GATA3	hsa04659	Th17 cell differentiation - Homo sapiens (human)	1.32769	7.40022	5.15124	0.00186393	0.139506	-0.78074	6.38706	6.58892	7.58423	8.04712	2.51
A_33_P3360341	2625	GATA3	hsa04928	Parathyroid hormone synthesis, secretion and action - Homo sapiens (human)	1.32769	7.40022	5.15124	0.00186393	0.139506	-0.78074	6.38706	6.58892	7.58423	8.04712	2.51
A_33_P3360341	2625	GATA3	hsa05321	Inflammatory bowel disease - Homo sapiens (human)	1.32769	7.40022	5.15124	0.00186393	0.139506	-0.78074	6.38706	6.58892	7.58423	8.04712	2.51
A_23_P83098	216	ALDH1A1	hsa00830	Retinol metabolism - Homo sapiens (human)	1.3203	12.2733	5.84957	0.000949662	0.126289	-0.126547	11.8482	11.8521	13.4912	12.8497	2.49718
A_23_P83098	216	ALDH1A1	hsa01100	Metabolic pathways - Homo sapiens (human)	1.3203	12.2733	5.84957	0.000949662	0.126289	-0.126547	11.8482	11.8521	13.4912	12.8497	2.49718
A_23_P145096	7941	PLA2G7	hsa00565	Ether lipid metabolism - Homo sapiens (human)	1.30958	8.51519	8.00954	0.000163491	0.0758228	1.48471	7.59266	7.68368	8.95466	8.94084	2.4787
A_23_P145096	7941	PLA2G7	hsa01100	Metabolic pathways - Homo sapiens (human)	1.30958	8.51519	8.00954	0.000163491	0.0758228	1.48471	7.59266	7.68368	8.95466	8.94084	2.4787
A_23_P41470	55601	DDX60	NA	NA	1.28073	9.34784	6.0641	0.000781029	0.116856	0.0599245	8.79775	8.83728	10.1653	10.0311	2.42961
A_23_P168882	94241	TP53INP1	NA	NA	1.27537	8.05774	6.77022	0.000424992	0.0958527	0.629549	7.29296	7.34811	8.70573	8.48608	2.4206
A_33_P3719083	1139	CHRNA7	hsa04020	Calcium signaling pathway - Homo sapiens (human)	1.27092	8.55047	3.32479	0.0149578	0.227437	-2.86738	8.15292	8.03071	9.59295	9.13252	2.41316
A_33_P3719083	1139	CHRNA7	hsa04080	Neuroactive ligand-receptor interaction - Homo sapiens (human)	1.27092	8.55047	3.32479	0.0149578	0.227437	-2.86738	8.15292	8.03071	9.59295	9.13252	2.41316
A_33_P3719083	1139	CHRNA7	hsa04725	Cholinergic synapse - Homo sapiens (human)	1.27092	8.55047	3.32479	0.0149578	0.227437	-2.86738	8.15292	8.03071	9.59295	9.13252	2.41316
A_33_P3719083	1139	CHRNA7	hsa05010	Alzheimer disease - Homo sapiens (human)	1.27092	8.55047	3.32479	0.0149578	0.227437	-2.86738	8.15292	8.03071	9.59295	9.13252	2.41316
A_33_P3719083	1139	CHRNA7	hsa05022	Pathways of neurodegeneration - multiple diseases - Homo sapiens (human)	1.27092	8.55047	3.32479	0.0149578	0.227437	-2.86738	8.15292	8.03071	9.59295	9.13252	2.41316
A_33_P3719083	1139	CHRNA7	hsa05033	Nicotine addiction - Homo sapiens (human)	1.27092	8.55047	3.32479	0.0149578	0.227437	-2.86738	8.15292	8.03071	9.59295	9.13252	2.41316
A_33_P3719083	1139	CHRNA7	hsa05207	Chemical carcinogenesis - receptor activation - Homo sapiens (human)	1.27092	8.55047	3.32479	0.0149578	0.227437	-2.86738	8.15292	8.03071	9.59295	9.13252	2.41316
A_24_P278747	894	CCND2	hsa04068	FoxO signaling pathway - Homo sapiens (human)	1.26999	13.1393	3.56293	0.0110824	0.211188	-2.56414	12.6767	12.5917	13.6995	14.1089	2.41159
A_24_P278747	894	CCND2	hsa04110	Cell cycle - Homo sapiens (human)	1.26999	13.1393	3.56293	0.0110824	0.211188	-2.56414	12.6767	12.5917	13.6995	14.1089	2.41159
A_24_P278747	894	CCND2	hsa04115	p53 signaling pathway - Homo sapiens (human)	1.26999	13.1393	3.56293	0.0110824	0.211188	-2.56414	12.6767	12.5917	13.6995	14.1089	2.41159
A_24_P278747	894	CCND2	hsa04151	PI3K-Akt signaling pathway - Homo sapiens (human)	1.26999	13.1393	3.56293	0.0110824	0.211188	-2.56414	12.6767	12.5917	13.6995	14.1089	2.41159
A_24_P278747	894	CCND2	hsa04218	Cellular senescence - Homo sapiens (human)	1.26999	13.1393	3.56293	0.0110824	0.211188	-2.56414	12.6767	12.5917	13.6995	14.1089	2.41159
A_24_P278747	894	CCND2	hsa04310	Wnt signaling pathway - Homo sapiens (human)	1.26999	13.1393	3.56293	0.0110824	0.211188	-2.56414	12.6767	12.5917	13.6995	14.1089	2.41159
A_24_P278747	894	CCND2	hsa04340	Hedgehog signaling pathway - Homo sapiens (human)	1.26999	13.1393	3.56293	0.0110824	0.211188	-2.56414	12.6767	12.5917	13.6995	14.1089	2.41159
A_24_P278747	894	CCND2	hsa04390	Hippo signaling pathway - Homo sapiens (human)	1.26999	13.1393	3.56293	0.0110824	0.211188	-2.56414	12.6767	12.5917	13.6995	14.1089	2.41159
A_24_P278747	894	CCND2	hsa04510	Focal adhesion - Homo sapiens (human)	1.26999	13.1393	3.56293	0.0110824	0.211188	-2.56414	12.6767	12.5917	13.6995	14.1089	2.41159
A_24_P278747	894	CCND2	hsa04630	JAK-STAT signaling pathway - Homo sapiens (human)	1.26999	13.1393	3.56293	0.0110824	0.211188	-2.56414	12.6767	12.5917	13.6995	14.1089	2.41159
A_24_P278747	894	CCND2	hsa04917	Prolactin signaling pathway - Homo sapiens (human)	1.26999	13.1393	3.56293	0.0110824	0.211188	-2.56414	12.6767	12.5917	13.6995	14.1089	2.41159
A_24_P278747	894	CCND2	hsa05162	Measles - Homo sapiens (human)	1.26999	13.1393	3.56293	0.0110824	0.211188	-2.56414	12.6767	12.5917	13.6995	14.1089	2.41159
A_24_P278747	894	CCND2	hsa05165	Human papillomavirus infection - Homo sapiens (human)	1.26999	13.1393	3.56293	0.0110824	0.211188	-2.56414	12.6767	12.5917	13.6995	14.1089	2.41159
A_24_P278747	894	CCND2	hsa05166	Human T-cell leukemia virus 1 infection - Homo sapiens (human)	1.26999	13.1393	3.56293	0.0110824	0.211188	-2.56414	12.6767	12.5917	13.6995	14.1089	2.41159
A_24_P278747	894	CCND2	hsa05169	Epstein-Barr virus infection - Homo sapiens (human)	1.26999	13.1393	3.56293	0.0110824	0.211188	-2.56414	12.6767	12.5917	13.6995	14.1089	2.41159
A_24_P278747	894	CCND2	hsa05200	Pathways in cancer - Homo sapiens (human)	1.26999	13.1393	3.56293	0.0110824	0.211188	-2.56414	12.6767	12.5917	13.6995	14.1089	2.41159
A_24_P278747	894	CCND2	hsa05202	Transcriptional misregulation in cancer - Homo sapiens (human)	1.26999	13.1393	3.56293	0.0110824	0.211188	-2.56414	12.6767	12.5917	13.6995	14.1089	2.41159
A_24_P278747	894	CCND2	hsa05203	Viral carcinogenesis - Homo sapiens (human)	1.26999	13.1393	3.56293	0.0110824	0.211188	-2.56414	12.6767	12.5917	13.6995	14.1089	2.41159
A_24_P278747	894	CCND2	hsa05206	MicroRNAs in cancer - Homo sapiens (human)	1.26999	13.1393	3.56293	0.0110824	0.211188	-2.56414	12.6767	12.5917	13.6995	14.1089	2.41159
A_23_P204630	59277	NTN4	hsa04360	Axon guidance - Homo sapiens (human)	1.26149	8.8402	5.65404	0.00114014	0.13101	-0.302283	8.19592	8.37002	9.59559	9.49333	2.39743
A_24_P943472	9975	NR1D2	hsa04710	Circadian rhythm - Homo sapiens (human)	1.25367	8.13975	5.37779	0.00148777	0.132975	-0.560319	7.4449	7.40496	8.80171	8.55549	2.38447
A_24_P183150	2921	CXCL3	hsa04060	Cytokine-cytokine receptor interaction - Homo sapiens (human)	1.25207	8.93836	2.51285	0.044143	0.301421	-3.95434	8.44196	8.44754	9.64027	9.75338	2.38183
A_24_P183150	2921	CXCL3	hsa04061	Viral protein interaction with cytokine and cytokine receptor - Homo sapiens (human)	1.25207	8.93836	2.51285	0.044143	0.301421	-3.95434	8.44196	8.44754	9.64027	9.75338	2.38183
A_24_P183150	2921	CXCL3	hsa04062	Chemokine signaling pathway - Homo sapiens (human)	1.25207	8.93836	2.51285	0.044143	0.301421	-3.95434	8.44196	8.44754	9.64027	9.75338	2.38183
A_24_P183150	2921	CXCL3	hsa04064	NF-kappa B signaling pathway - Homo sapiens (human)	1.25207	8.93836	2.51285	0.044143	0.301421	-3.95434	8.44196	8.44754	9.64027	9.75338	2.38183
A_24_P183150	2921	CXCL3	hsa04621	NOD-like receptor signaling pathway - Homo sapiens (human)	1.25207	8.93836	2.51285	0.044143	0.301421	-3.95434	8.44196	8.44754	9.64027	9.75338	2.38183
A_24_P183150	2921	CXCL3	hsa04657	IL-17 signaling pathway - Homo sapiens (human)	1.25207	8.93836	2.51285	0.044143	0.301421	-3.95434	8.44196	8.44754	9.64027	9.75338	2.38183
A_24_P183150	2921	CXCL3	hsa04668	TNF signaling pathway - Homo sapiens (human)	1.25207	8.93836	2.51285	0.044143	0.301421	-3.95434	8.44196	8.44754	9.64027	9.75338	2.38183
A_24_P183150	2921	CXCL3	hsa04936	Alcoholic liver disease - Homo sapiens (human)	1.25207	8.93836	2.51285	0.044143	0.301421	-3.95434	8.44196	8.44754	9.64027	9.75338	2.38183
A_24_P183150	2921	CXCL3	hsa05120	Epithelial cell signaling in Helicobacter pylori infection - Homo sapiens (human)	1.25207	8.93836	2.51285	0.044143	0.301421	-3.95434	8.44196	8.44754	9.64027	9.75338	2.38183
A_24_P183150	2921	CXCL3	hsa05134	Legionellosis - Homo sapiens (human)	1.25207	8.93836	2.51285	0.044143	0.301421	-3.95434	8.44196	8.44754	9.64027	9.75338	2.38183
A_24_P183150	2921	CXCL3	hsa05146	Amoebiasis - Homo sapiens (human)	1.25207	8.93836	2.51285	0.044143	0.301421	-3.95434	8.44196	8.44754	9.64027	9.75338	2.38183
A_24_P183150	2921	CXCL3	hsa05167	Kaposi sarcoma-associated herpesvirus infection - Homo sapiens (human)	1.25207	8.93836	2.51285	0.044143	0.301421	-3.95434	8.44196	8.44754	9.64027	9.75338	2.38183
A_24_P183150	2921	CXCL3	hsa05323	Rheumatoid arthritis - Homo sapiens (human)	1.25207	8.93836	2.51285	0.044143	0.301421	-3.95434	8.44196	8.44754	9.64027	9.75338	2.38183
A_24_P183150	2921	CXCL3	hsa05417	Lipid and atherosclerosis - Homo sapiens (human)	1.25207	8.93836	2.51285	0.044143	0.301421	-3.95434	8.44196	8.44754	9.64027	9.75338	2.38183
A_23_P145463	51000	SLC35B3	NA	NA	1.25192	8.1344	6.31889	0.000623307	0.110049	0.273068	7.43741	7.42154	8.81075	8.55203	2.38158
A_23_P93141	221357	GSTA5	hsa00480	Glutathione metabolism - Homo sapiens (human)	1.24627	7.58825	7.94059	0.00017184	0.0785333	1.44146	7.27826	7.30251	8.44608	8.62723	2.37227
A_23_P93141	221357	GSTA5	hsa00980	Metabolism of xenobiotics by cytochrome P450 - Homo sapiens (human)	1.24627	7.58825	7.94059	0.00017184	0.0785333	1.44146	7.27826	7.30251	8.44608	8.62723	2.37227
A_23_P93141	221357	GSTA5	hsa00982	Drug metabolism - cytochrome P450 - Homo sapiens (human)	1.24627	7.58825	7.94059	0.00017184	0.0785333	1.44146	7.27826	7.30251	8.44608	8.62723	2.37227
A_23_P93141	221357	GSTA5	hsa00983	Drug metabolism - other enzymes - Homo sapiens (human)	1.24627	7.58825	7.94059	0.00017184	0.0785333	1.44146	7.27826	7.30251	8.44608	8.62723	2.37227
A_23_P93141	221357	GSTA5	hsa01100	Metabolic pathways - Homo sapiens (human)	1.24627	7.58825	7.94059	0.00017184	0.0785333	1.44146	7.27826	7.30251	8.44608	8.62723	2.37227
A_23_P93141	221357	GSTA5	hsa01524	Platinum drug resistance - Homo sapiens (human)	1.24627	7.58825	7.94059	0.00017184	0.0785333	1.44146	7.27826	7.30251	8.44608	8.62723	2.37227
A_23_P93141	221357	GSTA5	hsa05200	Pathways in cancer - Homo sapiens (human)	1.24627	7.58825	7.94059	0.00017184	0.0785333	1.44146	7.27826	7.30251	8.44608	8.62723	2.37227
A_23_P93141	221357	GSTA5	hsa05204	Chemical carcinogenesis - DNA adducts - Homo sapiens (human)	1.24627	7.58825	7.94059	0.00017184	0.0785333	1.44146	7.27826	7.30251	8.44608	8.62723	2.37227
A_23_P93141	221357	GSTA5	hsa05207	Chemical carcinogenesis - receptor activation - Homo sapiens (human)	1.24627	7.58825	7.94059	0.00017184	0.0785333	1.44146	7.27826	7.30251	8.44608	8.62723	2.37227
A_23_P93141	221357	GSTA5	hsa05208	Chemical carcinogenesis - reactive oxygen species - Homo sapiens (human)	1.24627	7.58825	7.94059	0.00017184	0.0785333	1.44146	7.27826	7.30251	8.44608	8.62723	2.37227
A_23_P93141	221357	GSTA5	hsa05225	Hepatocellular carcinoma - Homo sapiens (human)	1.24627	7.58825	7.94059	0.00017184	0.0785333	1.44146	7.27826	7.30251	8.44608	8.62723	2.37227
A_23_P93141	221357	GSTA5	hsa05418	Fluid shear stress and atherosclerosis - Homo sapiens (human)	1.24627	7.58825	7.94059	0.00017184	0.0785333	1.44146	7.27826	7.30251	8.44608	8.62723	2.37227
A_33_P3822503	1489	CTF1	hsa04060	Cytokine-cytokine receptor interaction - Homo sapiens (human)	1.22833	7.60656	7.48337	0.000241382	0.078581	1.14228	6.91389	6.99781	8.31521	8.05313	2.34295
A_33_P3822503	1489	CTF1	hsa04630	JAK-STAT signaling pathway - Homo sapiens (human)	1.22833	7.60656	7.48337	0.000241382	0.078581	1.14228	6.91389	6.99781	8.31521	8.05313	2.34295
A_33_P3235147	1749	DLX5	hsa04550	Signaling pathways regulating pluripotency of stem cells - Homo sapiens (human)	1.22724	6.32457	8.24912	0.000137888	0.0738687	1.63142	5.85625	5.88993	7.22855	6.9721	2.34118
A_24_P397515	10473	HMGN4	NA	NA	1.22469	9.11222	5.5255	0.00128893	0.132538	-0.420904	8.28995	8.42434	9.83417	9.3295	2.33705
A_24_P70002	26524	LATS2	hsa04390	Hippo signaling pathway - Homo sapiens (human)	1.21022	6.77967	8.366	0.000127088	0.0736015	1.701	6.11374	5.95936	7.20416	7.28938	2.31373
A_24_P70002	26524	LATS2	hsa04392	Hippo signaling pathway - multiple species - Homo sapiens (human)	1.21022	6.77967	8.366	0.000127088	0.0736015	1.701	6.11374	5.95936	7.20416	7.28938	2.31373
A_32_P9543	200315	APOBEC3A	hsa03250	Viral life cycle - HIV-1 - Homo sapiens (human)	1.20789	5.67678	8.24551	0.000138238	0.0738687	1.62925	5.21378	5.02729	6.32643	6.33042	2.30999
A_32_P9543	200315	APOBEC3A	hsa05170	Human immunodeficiency virus 1 infection - Homo sapiens (human)	1.20789	5.67678	8.24551	0.000138238	0.0738687	1.62925	5.21378	5.02729	6.32643	6.33042	2.30999
A_24_P122137	3976	LIF	hsa04060	Cytokine-cytokine receptor interaction - Homo sapiens (human)	1.20337	9.87148	5.52877	0.00128488	0.132538	-0.417858	9.11143	9.07997	10.1503	10.4478	2.30278
A_24_P122137	3976	LIF	hsa04550	Signaling pathways regulating pluripotency of stem cells - Homo sapiens (human)	1.20337	9.87148	5.52877	0.00128488	0.132538	-0.417858	9.11143	9.07997	10.1503	10.4478	2.30278
A_24_P122137	3976	LIF	hsa04630	JAK-STAT signaling pathway - Homo sapiens (human)	1.20337	9.87148	5.52877	0.00128488	0.132538	-0.417858	9.11143	9.07997	10.1503	10.4478	2.30278
A_24_P122137	3976	LIF	hsa04668	TNF signaling pathway - Homo sapiens (human)	1.20337	9.87148	5.52877	0.00128488	0.132538	-0.417858	9.11143	9.07997	10.1503	10.4478	2.30278
A_33_P3356752	2852	GPER1	hsa01522	Endocrine resistance - Homo sapiens (human)	1.20309	9.80702	5.19701	0.00177999	0.139174	-0.73555	9.43042	9.2749	10.7763	10.3352	2.30233
A_33_P3356752	2852	GPER1	hsa04915	Estrogen signaling pathway - Homo sapiens (human)	1.20309	9.80702	5.19701	0.00177999	0.139174	-0.73555	9.43042	9.2749	10.7763	10.3352	2.30233
A_33_P3356752	2852	GPER1	hsa04929	GnRH secretion - Homo sapiens (human)	1.20309	9.80702	5.19701	0.00177999	0.139174	-0.73555	9.43042	9.2749	10.7763	10.3352	2.30233
A_23_P94501	301	ANXA1	NA	NA	1.19559	12.9763	3.19977	0.0175678	0.234432	-3.02991	12.001	12.0944	12.9401	13.5465	2.29038
A_23_P254917	3960	LGALS4	NA	NA	1.19439	15.6763	7.58831	0.000222936	0.078581	1.21289	15.2262	15.136	16.556	16.1949	2.28847
A_33_P3340615	5444	PON1	NA	NA	1.19251	5.97868	8.23904	0.000138868	0.0738687	1.62535	5.4963	5.60548	6.88544	6.60136	2.2855
A_32_P225854	200734	SPRED2	NA	NA	1.18891	6.96629	2.82558	0.028807	0.268523	-3.5281	6.41175	6.11519	7.6899	7.21486	2.27981
A_23_P434809	6279	S100A8	hsa04657	IL-17 signaling pathway - Homo sapiens (human)	1.18813	5.54441	3.25157	0.0164307	0.231109	-2.96231	5.45304	5.21108	5.93041	7.10998	2.27858
A_23_P35349	6840	SVIL	NA	NA	1.18667	8.3812	7.80078	0.000190319	0.078581	1.35227	7.83903	7.66	8.96552	8.90685	2.27627
A_24_P339944	5155	PDGFB	hsa01521	EGFR tyrosine kinase inhibitor resistance - Homo sapiens (human)	1.18547	8.25261	3.07092	0.020784	0.246089	-3.1996	7.47162	7.44972	8.67625	8.61604	2.27438
A_24_P339944	5155	PDGFB	hsa04010	MAPK signaling pathway - Homo sapiens (human)	1.18547	8.25261	3.07092	0.020784	0.246089	-3.1996	7.47162	7.44972	8.67625	8.61604	2.27438
A_24_P339944	5155	PDGFB	hsa04014	Ras signaling pathway - Homo sapiens (human)	1.18547	8.25261	3.07092	0.020784	0.246089	-3.1996	7.47162	7.44972	8.67625	8.61604	2.27438
A_24_P339944	5155	PDGFB	hsa04015	Rap1 signaling pathway - Homo sapiens (human)	1.18547	8.25261	3.07092	0.020784	0.246089	-3.1996	7.47162	7.44972	8.67625	8.61604	2.27438
A_24_P339944	5155	PDGFB	hsa04020	Calcium signaling pathway - Homo sapiens (human)	1.18547	8.25261	3.07092	0.020784	0.246089	-3.1996	7.47162	7.44972	8.67625	8.61604	2.27438
A_24_P339944	5155	PDGFB	hsa04072	Phospholipase D signaling pathway - Homo sapiens (human)	1.18547	8.25261	3.07092	0.020784	0.246089	-3.1996	7.47162	7.44972	8.67625	8.61604	2.27438
A_24_P339944	5155	PDGFB	hsa04151	PI3K-Akt signaling pathway - Homo sapiens (human)	1.18547	8.25261	3.07092	0.020784	0.246089	-3.1996	7.47162	7.44972	8.67625	8.61604	2.27438
A_24_P339944	5155	PDGFB	hsa04510	Focal adhesion - Homo sapiens (human)	1.18547	8.25261	3.07092	0.020784	0.246089	-3.1996	7.47162	7.44972	8.67625	8.61604	2.27438
A_24_P339944	5155	PDGFB	hsa04540	Gap junction - Homo sapiens (human)	1.18547	8.25261	3.07092	0.020784	0.246089	-3.1996	7.47162	7.44972	8.67625	8.61604	2.27438
A_24_P339944	5155	PDGFB	hsa04630	JAK-STAT signaling pathway - Homo sapiens (human)	1.18547	8.25261	3.07092	0.020784	0.246089	-3.1996	7.47162	7.44972	8.67625	8.61604	2.27438
A_24_P339944	5155	PDGFB	hsa04810	Regulation of actin cytoskeleton - Homo sapiens (human)	1.18547	8.25261	3.07092	0.020784	0.246089	-3.1996	7.47162	7.44972	8.67625	8.61604	2.27438
A_24_P339944	5155	PDGFB	hsa05167	Kaposi sarcoma-associated herpesvirus infection - Homo sapiens (human)	1.18547	8.25261	3.07092	0.020784	0.246089	-3.1996	7.47162	7.44972	8.67625	8.61604	2.27438
A_24_P339944	5155	PDGFB	hsa05200	Pathways in cancer - Homo sapiens (human)	1.18547	8.25261	3.07092	0.020784	0.246089	-3.1996	7.47162	7.44972	8.67625	8.61604	2.27438
A_24_P339944	5155	PDGFB	hsa05206	MicroRNAs in cancer - Homo sapiens (human)	1.18547	8.25261	3.07092	0.020784	0.246089	-3.1996	7.47162	7.44972	8.67625	8.61604	2.27438
A_24_P339944	5155	PDGFB	hsa05211	Renal cell carcinoma - Homo sapiens (human)	1.18547	8.25261	3.07092	0.020784	0.246089	-3.1996	7.47162	7.44972	8.67625	8.61604	2.27438
A_24_P339944	5155	PDGFB	hsa05214	Glioma - Homo sapiens (human)	1.18547	8.25261	3.07092	0.020784	0.246089	-3.1996	7.47162	7.44972	8.67625	8.61604	2.27438
A_24_P339944	5155	PDGFB	hsa05215	Prostate cancer - Homo sapiens (human)	1.18547	8.25261	3.07092	0.020784	0.246089	-3.1996	7.47162	7.44972	8.67625	8.61604	2.27438
A_24_P339944	5155	PDGFB	hsa05218	Melanoma - Homo sapiens (human)	1.18547	8.25261	3.07092	0.020784	0.246089	-3.1996	7.47162	7.44972	8.67625	8.61604	2.27438
A_24_P339944	5155	PDGFB	hsa05231	Choline metabolism in cancer - Homo sapiens (human)	1.18547	8.25261	3.07092	0.020784	0.246089	-3.1996	7.47162	7.44972	8.67625	8.61604	2.27438
A_24_P339944	5155	PDGFB	hsa05418	Fluid shear stress and atherosclerosis - Homo sapiens (human)	1.18547	8.25261	3.07092	0.020784	0.246089	-3.1996	7.47162	7.44972	8.67625	8.61604	2.27438
A_23_P54929	57149	LYRM1	NA	NA	1.18387	8.48222	6.35467	0.000604209	0.110049	0.302294	7.81578	7.73038	8.95222	8.96169	2.27186
A_23_P355623	54467	ANKIB1	NA	NA	1.17963	6.84791	2.94856	0.0244344	0.256787	-3.36263	6.08377	6.27354	7.62586	7.0907	2.26518
A_23_P350396	1041	CDSN	NA	NA	1.17923	6.32519	3.15496	0.0186204	0.237905	-3.08867	5.70237	5.79784	6.77415	7.08451	2.26455
A_23_P391443	57460	PPM1H	NA	NA	1.17842	6.22531	3.76403	0.00866103	0.201335	-2.31497	5.66297	5.69271	6.9048	6.80771	2.26329
A_23_P21092	794	CALB2	NA	NA	1.17798	7.90767	3.54897	0.0112763	0.212555	-2.58168	7.20668	7.28038	8.3307	8.51233	2.2626
A_33_P3221458	7754	ZNF204P	NA	NA	1.16967	7.30767	5.94331	0.000871345	0.122928	-0.0442589	6.84601	6.58892	8.03262	7.74165	2.2496
A_24_P115199	221937	FOXK1	NA	NA	1.1554	8.91407	4.15079	0.00548554	0.182625	-1.85458	8.33359	8.28055	9.61233	9.3126	2.22746
A_23_P52067	57822	GRHL3	NA	NA	1.14777	7.67139	2.90778	0.0257997	0.260918	-3.41733	7.29296	6.96995	8.09459	8.46386	2.21572
A_23_P149281	1969	EPHA2	hsa04010	MAPK signaling pathway - Homo sapiens (human)	1.13553	8.36259	3.78881	0.00840555	0.200541	-2.28473	7.56394	7.5253	8.55165	8.80865	2.197
A_23_P149281	1969	EPHA2	hsa04014	Ras signaling pathway - Homo sapiens (human)	1.13553	8.36259	3.78881	0.00840555	0.200541	-2.28473	7.56394	7.5253	8.55165	8.80865	2.197
A_23_P149281	1969	EPHA2	hsa04015	Rap1 signaling pathway - Homo sapiens (human)	1.13553	8.36259	3.78881	0.00840555	0.200541	-2.28473	7.56394	7.5253	8.55165	8.80865	2.197
A_23_P149281	1969	EPHA2	hsa04151	PI3K-Akt signaling pathway - Homo sapiens (human)	1.13553	8.36259	3.78881	0.00840555	0.200541	-2.28473	7.56394	7.5253	8.55165	8.80865	2.197
A_23_P149281	1969	EPHA2	hsa04360	Axon guidance - Homo sapiens (human)	1.13553	8.36259	3.78881	0.00840555	0.200541	-2.28473	7.56394	7.5253	8.55165	8.80865	2.197
A_33_P3268487	18	ABAT	hsa00250	Alanine, aspartate and glutamate metabolism - Homo sapiens (human)	1.13441	7.95695	3.30394	0.015362	0.228553	-2.89433	7.24964	7.09136	8.1285	8.48132	2.19528
A_33_P3268487	18	ABAT	hsa00280	Valine, leucine and isoleucine degradation - Homo sapiens (human)	1.13441	7.95695	3.30394	0.015362	0.228553	-2.89433	7.24964	7.09136	8.1285	8.48132	2.19528
A_33_P3268487	18	ABAT	hsa00410	beta-Alanine metabolism - Homo sapiens (human)	1.13441	7.95695	3.30394	0.015362	0.228553	-2.89433	7.24964	7.09136	8.1285	8.48132	2.19528
A_33_P3268487	18	ABAT	hsa00640	Propanoate metabolism - Homo sapiens (human)	1.13441	7.95695	3.30394	0.015362	0.228553	-2.89433	7.24964	7.09136	8.1285	8.48132	2.19528
A_33_P3268487	18	ABAT	hsa00650	Butanoate metabolism - Homo sapiens (human)	1.13441	7.95695	3.30394	0.015362	0.228553	-2.89433	7.24964	7.09136	8.1285	8.48132	2.19528
A_33_P3268487	18	ABAT	hsa01100	Metabolic pathways - Homo sapiens (human)	1.13441	7.95695	3.30394	0.015362	0.228553	-2.89433	7.24964	7.09136	8.1285	8.48132	2.19528
A_33_P3268487	18	ABAT	hsa04727	GABAergic synapse - Homo sapiens (human)	1.13441	7.95695	3.30394	0.015362	0.228553	-2.89433	7.24964	7.09136	8.1285	8.48132	2.19528
A_23_P145485	80328	ULBP2	hsa04650	Natural killer cell mediated cytotoxicity - Homo sapiens (human)	1.13157	8.29914	5.60142	0.00119856	0.13228	-0.350545	7.58705	7.43034	8.41858	8.86195	2.19098
A_33_P3248325	57669	EPB41L5	NA	NA	1.12733	7.69899	6.50331	0.000531692	0.106487	0.421902	7.16735	7.24826	8.40857	8.2617	2.18454
A_23_P214354	55770	EXOC2	hsa04014	Ras signaling pathway - Homo sapiens (human)	1.12701	6.27847	4.22929	0.00501377	0.180964	-1.76423	5.78463	5.62733	6.87754	6.78845	2.18406
A_23_P214354	55770	EXOC2	hsa05132	Salmonella infection - Homo sapiens (human)	1.12701	6.27847	4.22929	0.00501377	0.180964	-1.76423	5.78463	5.62733	6.87754	6.78845	2.18406
A_23_P82868	5327	PLAT	hsa04371	Apelin signaling pathway - Homo sapiens (human)	1.12623	6.43923	5.47394	0.00154988	0.133159	-0.491981	5.78203	5.78971	6.83094	6.99324	2.18287
A_23_P82868	5327	PLAT	hsa04610	Complement and coagulation cascades - Homo sapiens (human)	1.12623	6.43923	5.47394	0.00154988	0.133159	-0.491981	5.78203	5.78971	6.83094	6.99324	2.18287
A_23_P82868	5327	PLAT	hsa05202	Transcriptional misregulation in cancer - Homo sapiens (human)	1.12623	6.43923	5.47394	0.00154988	0.133159	-0.491981	5.78203	5.78971	6.83094	6.99324	2.18287
A_23_P82868	5327	PLAT	hsa05215	Prostate cancer - Homo sapiens (human)	1.12623	6.43923	5.47394	0.00154988	0.133159	-0.491981	5.78203	5.78971	6.83094	6.99324	2.18287
A_23_P82868	5327	PLAT	hsa05418	Fluid shear stress and atherosclerosis - Homo sapiens (human)	1.12623	6.43923	5.47394	0.00154988	0.133159	-0.491981	5.78203	5.78971	6.83094	6.99324	2.18287
A_24_P295590	83937	RASSF4	hsa04392	Hippo signaling pathway - multiple species - Homo sapiens (human)	1.12608	7.60545	4.63424	0.00319869	0.160712	-1.31475	7.24964	7.22955	8.22323	8.50812	2.18265
A_24_P305784	728695	SPANXB1	NA	NA	1.11973	5.47261	3.0514	0.0213245	0.24685	-3.22549	4.88807	5.14918	5.71691	6.5598	2.17307
A_23_P332399	51454	GULP1	NA	NA	1.1188	6.71474	2.84469	0.0280758	0.266845	-3.50229	5.97441	6.0851	6.92457	7.37256	2.17167
A_23_P111672	26136	TES	NA	NA	1.11844	8.74711	6.48535	0.000610761	0.106209	0.390088	8.10496	8.12343	9.25379	9.21148	2.17112
A_23_P212105	1618	DAZL	NA	NA	1.11782	5.397	5.95254	0.000864045	0.122928	-0.0362311	4.98299	5.14918	6.43972	5.92811	2.17019
A_23_P23074	10561	IFI44	NA	NA	1.11735	8.91128	2.7191	0.0332713	0.276815	-3.67249	8.56293	8.66054	9.73779	9.72039	2.16948
A_23_P19369	55604	CARMIL1	NA	NA	1.11484	8.50424	7.037	0.000342086	0.0905384	0.828294	8.01627	7.87182	9.16459	8.95317	2.1657
A_23_P408675	9044	BTAF1	NA	NA	1.11331	7.84601	3.14326	0.0189065	0.239266	-3.10407	7.20008	7.19202	8.55165	8.06706	2.16341
A_33_P3369436	100130111	LCIIAR	NA	NA	1.11272	6.42134	5.76216	0.00102995	0.128422	-0.204415	6.08377	5.92679	7.36018	6.87583	2.16253
A_23_P76364	928	CD9	hsa04640	Hematopoietic cell lineage - Homo sapiens (human)	1.11186	12.7869	4.46477	0.0038494	0.167271	-1.49947	12.1013	12.0874	13.346	13.0664	2.16125
A_23_P41476	152573	SHISA3	NA	NA	1.10567	5.31314	8.54702	0.00011222	0.0729401	1.8063	4.85521	4.96193	5.88213	6.14636	2.15199
A_32_P83811	100129583	FAM47E	NA	NA	1.10007	7.12792	2.89181	0.0263563	0.262224	-3.43879	6.38706	6.71329	7.47624	7.82425	2.14365
A_23_P82503	23089	PEG10	NA	NA	1.09808	6.13968	3.02945	0.0219505	0.248265	-3.25466	5.62571	5.2647	6.95742	6.12914	2.14069
A_33_P3315320	124817	CNTD1	NA	NA	1.09338	6.97701	2.91263	0.025633	0.26053	-3.41081	6.41175	6.48426	7.84436	7.2384	2.13373
A_32_P302205	6476	SI	hsa00052	Galactose metabolism - Homo sapiens (human)	1.09104	5.28946	3.83732	0.00792907	0.198367	-2.22581	5.16379	4.83078	6.53419	5.64245	2.13027
A_32_P302205	6476	SI	hsa00500	Starch and sucrose metabolism - Homo sapiens (human)	1.09104	5.28946	3.83732	0.00792907	0.198367	-2.22581	5.16379	4.83078	6.53419	5.64245	2.13027
A_32_P302205	6476	SI	hsa01100	Metabolic pathways - Homo sapiens (human)	1.09104	5.28946	3.83732	0.00792907	0.198367	-2.22581	5.16379	4.83078	6.53419	5.64245	2.13027
A_32_P302205	6476	SI	hsa04973	Carbohydrate digestion and absorption - Homo sapiens (human)	1.09104	5.28946	3.83732	0.00792907	0.198367	-2.22581	5.16379	4.83078	6.53419	5.64245	2.13027
A_24_P286079	27125	AFF4	hsa03250	Viral life cycle - HIV-1 - Homo sapiens (human)	1.08381	8.26879	3.89059	0.00744	0.195646	-2.16156	7.82743	7.60599	8.92015	8.6809	2.11962
A_23_P168916	759	CA1	hsa00910	Nitrogen metabolism - Homo sapiens (human)	1.08373	5.87752	5.40826	0.00144407	0.132975	-0.531293	5.57994	5.46625	6.32643	6.88722	2.11951
A_23_P168916	759	CA1	hsa01100	Metabolic pathways - Homo sapiens (human)	1.08373	5.87752	5.40826	0.00144407	0.132975	-0.531293	5.57994	5.46625	6.32643	6.88722	2.11951
A_24_P154868	4224	MEP1A	hsa04974	Protein digestion and absorption - Homo sapiens (human)	1.07793	7.18354	4.68381	0.00303241	0.15807	-1.26164	6.96266	6.79225	8.23701	7.67375	2.111
A_33_P3379962	3105	HLA-A	hsa04144	Endocytosis - Homo sapiens (human)	1.0758	16.4497	8.01136	0.000163276	0.0758228	1.48585	16.0863	16.0624	17.1167	17.1836	2.10789
A_33_P3379962	3105	HLA-A	hsa04145	Phagosome - Homo sapiens (human)	1.0758	16.4497	8.01136	0.000163276	0.0758228	1.48585	16.0863	16.0624	17.1167	17.1836	2.10789
A_33_P3379962	3105	HLA-A	hsa04218	Cellular senescence - Homo sapiens (human)	1.0758	16.4497	8.01136	0.000163276	0.0758228	1.48585	16.0863	16.0624	17.1167	17.1836	2.10789
A_33_P3379962	3105	HLA-A	hsa04514	Cell adhesion molecules - Homo sapiens (human)	1.0758	16.4497	8.01136	0.000163276	0.0758228	1.48585	16.0863	16.0624	17.1167	17.1836	2.10789
A_33_P3379962	3105	HLA-A	hsa04612	Antigen processing and presentation - Homo sapiens (human)	1.0758	16.4497	8.01136	0.000163276	0.0758228	1.48585	16.0863	16.0624	17.1167	17.1836	2.10789
A_33_P3379962	3105	HLA-A	hsa04650	Natural killer cell mediated cytotoxicity - Homo sapiens (human)	1.0758	16.4497	8.01136	0.000163276	0.0758228	1.48585	16.0863	16.0624	17.1167	17.1836	2.10789
A_33_P3379962	3105	HLA-A	hsa04940	Type I diabetes mellitus - Homo sapiens (human)	1.0758	16.4497	8.01136	0.000163276	0.0758228	1.48585	16.0863	16.0624	17.1167	17.1836	2.10789
A_33_P3379962	3105	HLA-A	hsa05163	Human cytomegalovirus infection - Homo sapiens (human)	1.0758	16.4497	8.01136	0.000163276	0.0758228	1.48585	16.0863	16.0624	17.1167	17.1836	2.10789
A_33_P3379962	3105	HLA-A	hsa05165	Human papillomavirus infection - Homo sapiens (human)	1.0758	16.4497	8.01136	0.000163276	0.0758228	1.48585	16.0863	16.0624	17.1167	17.1836	2.10789
A_33_P3379962	3105	HLA-A	hsa05166	Human T-cell leukemia virus 1 infection - Homo sapiens (human)	1.0758	16.4497	8.01136	0.000163276	0.0758228	1.48585	16.0863	16.0624	17.1167	17.1836	2.10789
A_33_P3379962	3105	HLA-A	hsa05167	Kaposi sarcoma-associated herpesvirus infection - Homo sapiens (human)	1.0758	16.4497	8.01136	0.000163276	0.0758228	1.48585	16.0863	16.0624	17.1167	17.1836	2.10789
A_33_P3379962	3105	HLA-A	hsa05168	Herpes simplex virus 1 infection - Homo sapiens (human)	1.0758	16.4497	8.01136	0.000163276	0.0758228	1.48585	16.0863	16.0624	17.1167	17.1836	2.10789
A_33_P3379962	3105	HLA-A	hsa05169	Epstein-Barr virus infection - Homo sapiens (human)	1.0758	16.4497	8.01136	0.000163276	0.0758228	1.48585	16.0863	16.0624	17.1167	17.1836	2.10789
A_33_P3379962	3105	HLA-A	hsa05170	Human immunodeficiency virus 1 infection - Homo sapiens (human)	1.0758	16.4497	8.01136	0.000163276	0.0758228	1.48585	16.0863	16.0624	17.1167	17.1836	2.10789
A_33_P3379962	3105	HLA-A	hsa05203	Viral carcinogenesis - Homo sapiens (human)	1.0758	16.4497	8.01136	0.000163276	0.0758228	1.48585	16.0863	16.0624	17.1167	17.1836	2.10789
A_33_P3379962	3105	HLA-A	hsa05320	Autoimmune thyroid disease - Homo sapiens (human)	1.0758	16.4497	8.01136	0.000163276	0.0758228	1.48585	16.0863	16.0624	17.1167	17.1836	2.10789
A_33_P3379962	3105	HLA-A	hsa05330	Allograft rejection - Homo sapiens (human)	1.0758	16.4497	8.01136	0.000163276	0.0758228	1.48585	16.0863	16.0624	17.1167	17.1836	2.10789
A_33_P3379962	3105	HLA-A	hsa05332	Graft-versus-host disease - Homo sapiens (human)	1.0758	16.4497	8.01136	0.000163276	0.0758228	1.48585	16.0863	16.0624	17.1167	17.1836	2.10789
A_33_P3379962	3105	HLA-A	hsa05416	Viral myocarditis - Homo sapiens (human)	1.0758	16.4497	8.01136	0.000163276	0.0758228	1.48585	16.0863	16.0624	17.1167	17.1836	2.10789
A_23_P203841	11176	BAZ2A	NA	NA	1.07527	9.31542	4.0883	0.00589655	0.185769	-1.92726	8.74943	8.74041	9.96232	9.67806	2.10712
A_24_P252996	2352	FOLR3	hsa01523	Antifolate resistance - Homo sapiens (human)	1.07409	5.88143	5.22042	0.00173872	0.138448	-0.712572	5.26366	5.51131	6.18488	6.73828	2.10539
A_24_P252996	2352	FOLR3	hsa04144	Endocytosis - Homo sapiens (human)	1.07409	5.88143	5.22042	0.00173872	0.138448	-0.712572	5.26366	5.51131	6.18488	6.73828	2.10539
A_32_P232035	100270746	LARRPM	NA	NA	1.07148	6.8591	5.94863	0.000867125	0.122928	-0.0396264	6.25686	5.95936	7.10022	7.25896	2.10159
A_24_P228302	1087	CEACAM7	NA	NA	1.07091	13.2445	3.27388	0.0159658	0.230145	-2.9333	12.5748	12.564	13.4693	13.8113	2.10075
A_23_P3602	283927	NUDT7	hsa04146	Peroxisome - Homo sapiens (human)	1.06973	6.4368	5.85896	0.000941467	0.126289	-0.118248	5.95613	5.90555	7.02005	6.98109	2.09904
A_23_P206661	1728	NQO1	hsa00130	Ubiquinone and other terpenoid-quinone biosynthesis - Homo sapiens (human)	1.06708	8.34679	4.20566	0.00515084	0.181382	-1.79131	7.77346	7.85919	9.13959	8.62723	2.09519
A_23_P206661	1728	NQO1	hsa01100	Metabolic pathways - Homo sapiens (human)	1.06708	8.34679	4.20566	0.00515084	0.181382	-1.79131	7.77346	7.85919	9.13959	8.62723	2.09519
A_23_P206661	1728	NQO1	hsa01240	Biosynthesis of cofactors - Homo sapiens (human)	1.06708	8.34679	4.20566	0.00515084	0.181382	-1.79131	7.77346	7.85919	9.13959	8.62723	2.09519
A_23_P206661	1728	NQO1	hsa05200	Pathways in cancer - Homo sapiens (human)	1.06708	8.34679	4.20566	0.00515084	0.181382	-1.79131	7.77346	7.85919	9.13959	8.62723	2.09519
A_23_P206661	1728	NQO1	hsa05208	Chemical carcinogenesis - reactive oxygen species - Homo sapiens (human)	1.06708	8.34679	4.20566	0.00515084	0.181382	-1.79131	7.77346	7.85919	9.13959	8.62723	2.09519
A_23_P206661	1728	NQO1	hsa05225	Hepatocellular carcinoma - Homo sapiens (human)	1.06708	8.34679	4.20566	0.00515084	0.181382	-1.79131	7.77346	7.85919	9.13959	8.62723	2.09519
A_23_P206661	1728	NQO1	hsa05418	Fluid shear stress and atherosclerosis - Homo sapiens (human)	1.06708	8.34679	4.20566	0.00515084	0.181382	-1.79131	7.77346	7.85919	9.13959	8.62723	2.09519
A_23_P103588	3158	HMGCS2	hsa00280	Valine, leucine and isoleucine degradation - Homo sapiens (human)	1.06081	11.2708	3.35932	0.0146801	0.225313	-2.82506	11.0624	11.0836	12.4074	11.8602	2.0861
A_23_P103588	3158	HMGCS2	hsa00650	Butanoate metabolism - Homo sapiens (human)	1.06081	11.2708	3.35932	0.0146801	0.225313	-2.82506	11.0624	11.0836	12.4074	11.8602	2.0861
A_23_P103588	3158	HMGCS2	hsa00900	Terpenoid backbone biosynthesis - Homo sapiens (human)	1.06081	11.2708	3.35932	0.0146801	0.225313	-2.82506	11.0624	11.0836	12.4074	11.8602	2.0861
A_23_P103588	3158	HMGCS2	hsa01100	Metabolic pathways - Homo sapiens (human)	1.06081	11.2708	3.35932	0.0146801	0.225313	-2.82506	11.0624	11.0836	12.4074	11.8602	2.0861
A_23_P103588	3158	HMGCS2	hsa03320	PPAR signaling pathway - Homo sapiens (human)	1.06081	11.2708	3.35932	0.0146801	0.225313	-2.82506	11.0624	11.0836	12.4074	11.8602	2.0861
A_23_P390704	11329	STK38	NA	NA	1.05936	7.73693	6.93826	0.000370409	0.0919778	0.75573	7.12455	7.10838	8.17783	8.17382	2.08401
A_23_P217109	1318	SLC31A2	NA	NA	1.05799	6.91999	4.51472	0.00364336	0.164456	-1.44452	6.58955	6.45476	7.7292	7.43109	2.08203
A_23_P52121	5174	PDZK1	NA	NA	1.05609	6.52905	3.97949	0.00669654	0.188009	-2.05539	6.03709	6.14876	7.32593	6.9721	2.07929
A_23_P218442	4680	CEACAM6	NA	NA	1.05558	15.1316	4.45247	0.00390211	0.16766	-1.51306	14.5432	14.4897	15.4614	15.6828	2.07855
A_23_P305938	7626	ZNF75D	NA	NA	1.05279	8.10339	5.5729	0.00123165	0.132305	-0.376881	7.5384	7.51854	8.43112	8.73141	2.07454
A_23_P319895	23067	SETD1B	hsa00310	Lysine degradation - Homo sapiens (human)	1.04967	7.14296	2.77596	0.0308021	0.271993	-3.59526	6.68212	6.56309	7.64396	7.70058	2.07005
A_23_P319895	23067	SETD1B	hsa01100	Metabolic pathways - Homo sapiens (human)	1.04967	7.14296	2.77596	0.0308021	0.271993	-3.59526	6.68212	6.56309	7.64396	7.70058	2.07005
A_23_P96965	81493	SYNC	NA	NA	1.04533	7.17578	3.81181	0.00817579	0.19981	-2.25674	6.61594	6.58892	7.67193	7.62358	2.06383
A_23_P215406	5879	RAC1	hsa04010	MAPK signaling pathway - Homo sapiens (human)	1.04259	12.1216	5.15427	0.00202645	0.142565	-0.791157	11.5023	11.4635	12.6593	12.3917	2.05993
A_23_P215406	5879	RAC1	hsa04014	Ras signaling pathway - Homo sapiens (human)	1.04259	12.1216	5.15427	0.00202645	0.142565	-0.791157	11.5023	11.4635	12.6593	12.3917	2.05993
A_23_P215406	5879	RAC1	hsa04015	Rap1 signaling pathway - Homo sapiens (human)	1.04259	12.1216	5.15427	0.00202645	0.142565	-0.791157	11.5023	11.4635	12.6593	12.3917	2.05993
A_23_P215406	5879	RAC1	hsa04024	cAMP signaling pathway - Homo sapiens (human)	1.04259	12.1216	5.15427	0.00202645	0.142565	-0.791157	11.5023	11.4635	12.6593	12.3917	2.05993
A_23_P215406	5879	RAC1	hsa04062	Chemokine signaling pathway - Homo sapiens (human)	1.04259	12.1216	5.15427	0.00202645	0.142565	-0.791157	11.5023	11.4635	12.6593	12.3917	2.05993
A_23_P215406	5879	RAC1	hsa04071	Sphingolipid signaling pathway - Homo sapiens (human)	1.04259	12.1216	5.15427	0.00202645	0.142565	-0.791157	11.5023	11.4635	12.6593	12.3917	2.05993
A_23_P215406	5879	RAC1	hsa04145	Phagosome - Homo sapiens (human)	1.04259	12.1216	5.15427	0.00202645	0.142565	-0.791157	11.5023	11.4635	12.6593	12.3917	2.05993
A_23_P215406	5879	RAC1	hsa04151	PI3K-Akt signaling pathway - Homo sapiens (human)	1.04259	12.1216	5.15427	0.00202645	0.142565	-0.791157	11.5023	11.4635	12.6593	12.3917	2.05993
A_23_P215406	5879	RAC1	hsa04310	Wnt signaling pathway - Homo sapiens (human)	1.04259	12.1216	5.15427	0.00202645	0.142565	-0.791157	11.5023	11.4635	12.6593	12.3917	2.05993
A_23_P215406	5879	RAC1	hsa04360	Axon guidance - Homo sapiens (human)	1.04259	12.1216	5.15427	0.00202645	0.142565	-0.791157	11.5023	11.4635	12.6593	12.3917	2.05993
A_23_P215406	5879	RAC1	hsa04370	VEGF signaling pathway - Homo sapiens (human)	1.04259	12.1216	5.15427	0.00202645	0.142565	-0.791157	11.5023	11.4635	12.6593	12.3917	2.05993
A_23_P215406	5879	RAC1	hsa04380	Osteoclast differentiation - Homo sapiens (human)	1.04259	12.1216	5.15427	0.00202645	0.142565	-0.791157	11.5023	11.4635	12.6593	12.3917	2.05993
A_23_P215406	5879	RAC1	hsa04510	Focal adhesion - Homo sapiens (human)	1.04259	12.1216	5.15427	0.00202645	0.142565	-0.791157	11.5023	11.4635	12.6593	12.3917	2.05993
A_23_P215406	5879	RAC1	hsa04520	Adherens junction - Homo sapiens (human)	1.04259	12.1216	5.15427	0.00202645	0.142565	-0.791157	11.5023	11.4635	12.6593	12.3917	2.05993
A_23_P215406	5879	RAC1	hsa04530	Tight junction - Homo sapiens (human)	1.04259	12.1216	5.15427	0.00202645	0.142565	-0.791157	11.5023	11.4635	12.6593	12.3917	2.05993
A_23_P215406	5879	RAC1	hsa04613	Neutrophil extracellular trap formation - Homo sapiens (human)	1.04259	12.1216	5.15427	0.00202645	0.142565	-0.791157	11.5023	11.4635	12.6593	12.3917	2.05993
A_23_P215406	5879	RAC1	hsa04620	Toll-like receptor signaling pathway - Homo sapiens (human)	1.04259	12.1216	5.15427	0.00202645	0.142565	-0.791157	11.5023	11.4635	12.6593	12.3917	2.05993
A_23_P215406	5879	RAC1	hsa04650	Natural killer cell mediated cytotoxicity - Homo sapiens (human)	1.04259	12.1216	5.15427	0.00202645	0.142565	-0.791157	11.5023	11.4635	12.6593	12.3917	2.05993
A_23_P215406	5879	RAC1	hsa04662	B cell receptor signaling pathway - Homo sapiens (human)	1.04259	12.1216	5.15427	0.00202645	0.142565	-0.791157	11.5023	11.4635	12.6593	12.3917	2.05993
A_23_P215406	5879	RAC1	hsa04664	Fc epsilon RI signaling pathway - Homo sapiens (human)	1.04259	12.1216	5.15427	0.00202645	0.142565	-0.791157	11.5023	11.4635	12.6593	12.3917	2.05993
A_23_P215406	5879	RAC1	hsa04666	Fc gamma R-mediated phagocytosis - Homo sapiens (human)	1.04259	12.1216	5.15427	0.00202645	0.142565	-0.791157	11.5023	11.4635	12.6593	12.3917	2.05993
A_23_P215406	5879	RAC1	hsa04670	Leukocyte transendothelial migration - Homo sapiens (human)	1.04259	12.1216	5.15427	0.00202645	0.142565	-0.791157	11.5023	11.4635	12.6593	12.3917	2.05993
A_23_P215406	5879	RAC1	hsa04722	Neurotrophin signaling pathway - Homo sapiens (human)	1.04259	12.1216	5.15427	0.00202645	0.142565	-0.791157	11.5023	11.4635	12.6593	12.3917	2.05993
A_23_P215406	5879	RAC1	hsa04810	Regulation of actin cytoskeleton - Homo sapiens (human)	1.04259	12.1216	5.15427	0.00202645	0.142565	-0.791157	11.5023	11.4635	12.6593	12.3917	2.05993
A_23_P215406	5879	RAC1	hsa04932	Non-alcoholic fatty liver disease - Homo sapiens (human)	1.04259	12.1216	5.15427	0.00202645	0.142565	-0.791157	11.5023	11.4635	12.6593	12.3917	2.05993
A_23_P215406	5879	RAC1	hsa04933	AGE-RAGE signaling pathway in diabetic complications - Homo sapiens (human)	1.04259	12.1216	5.15427	0.00202645	0.142565	-0.791157	11.5023	11.4635	12.6593	12.3917	2.05993
A_23_P215406	5879	RAC1	hsa04972	Pancreatic secretion - Homo sapiens (human)	1.04259	12.1216	5.15427	0.00202645	0.142565	-0.791157	11.5023	11.4635	12.6593	12.3917	2.05993
A_23_P215406	5879	RAC1	hsa05014	Amyotrophic lateral sclerosis - Homo sapiens (human)	1.04259	12.1216	5.15427	0.00202645	0.142565	-0.791157	11.5023	11.4635	12.6593	12.3917	2.05993
A_23_P215406	5879	RAC1	hsa05020	Prion disease - Homo sapiens (human)	1.04259	12.1216	5.15427	0.00202645	0.142565	-0.791157	11.5023	11.4635	12.6593	12.3917	2.05993
A_23_P215406	5879	RAC1	hsa05022	Pathways of neurodegeneration - multiple diseases - Homo sapiens (human)	1.04259	12.1216	5.15427	0.00202645	0.142565	-0.791157	11.5023	11.4635	12.6593	12.3917	2.05993
A_23_P215406	5879	RAC1	hsa05100	Bacterial invasion of epithelial cells - Homo sapiens (human)	1.04259	12.1216	5.15427	0.00202645	0.142565	-0.791157	11.5023	11.4635	12.6593	12.3917	2.05993
A_23_P215406	5879	RAC1	hsa05120	Epithelial cell signaling in Helicobacter pylori infection - Homo sapiens (human)	1.04259	12.1216	5.15427	0.00202645	0.142565	-0.791157	11.5023	11.4635	12.6593	12.3917	2.05993
A_23_P215406	5879	RAC1	hsa05130	Pathogenic Escherichia coli infection - Homo sapiens (human)	1.04259	12.1216	5.15427	0.00202645	0.142565	-0.791157	11.5023	11.4635	12.6593	12.3917	2.05993
A_23_P215406	5879	RAC1	hsa05131	Shigellosis - Homo sapiens (human)	1.04259	12.1216	5.15427	0.00202645	0.142565	-0.791157	11.5023	11.4635	12.6593	12.3917	2.05993
A_23_P215406	5879	RAC1	hsa05132	Salmonella infection - Homo sapiens (human)	1.04259	12.1216	5.15427	0.00202645	0.142565	-0.791157	11.5023	11.4635	12.6593	12.3917	2.05993
A_23_P215406	5879	RAC1	hsa05135	Yersinia infection - Homo sapiens (human)	1.04259	12.1216	5.15427	0.00202645	0.142565	-0.791157	11.5023	11.4635	12.6593	12.3917	2.05993
A_23_P215406	5879	RAC1	hsa05163	Human cytomegalovirus infection - Homo sapiens (human)	1.04259	12.1216	5.15427	0.00202645	0.142565	-0.791157	11.5023	11.4635	12.6593	12.3917	2.05993
A_23_P215406	5879	RAC1	hsa05167	Kaposi sarcoma-associated herpesvirus infection - Homo sapiens (human)	1.04259	12.1216	5.15427	0.00202645	0.142565	-0.791157	11.5023	11.4635	12.6593	12.3917	2.05993
A_23_P215406	5879	RAC1	hsa05169	Epstein-Barr virus infection - Homo sapiens (human)	1.04259	12.1216	5.15427	0.00202645	0.142565	-0.791157	11.5023	11.4635	12.6593	12.3917	2.05993
A_23_P215406	5879	RAC1	hsa05170	Human immunodeficiency virus 1 infection - Homo sapiens (human)	1.04259	12.1216	5.15427	0.00202645	0.142565	-0.791157	11.5023	11.4635	12.6593	12.3917	2.05993
A_23_P215406	5879	RAC1	hsa05200	Pathways in cancer - Homo sapiens (human)	1.04259	12.1216	5.15427	0.00202645	0.142565	-0.791157	11.5023	11.4635	12.6593	12.3917	2.05993
A_23_P215406	5879	RAC1	hsa05203	Viral carcinogenesis - Homo sapiens (human)	1.04259	12.1216	5.15427	0.00202645	0.142565	-0.791157	11.5023	11.4635	12.6593	12.3917	2.05993
A_23_P215406	5879	RAC1	hsa05205	Proteoglycans in cancer - Homo sapiens (human)	1.04259	12.1216	5.15427	0.00202645	0.142565	-0.791157	11.5023	11.4635	12.6593	12.3917	2.05993
A_23_P215406	5879	RAC1	hsa05208	Chemical carcinogenesis - reactive oxygen species - Homo sapiens (human)	1.04259	12.1216	5.15427	0.00202645	0.142565	-0.791157	11.5023	11.4635	12.6593	12.3917	2.05993
A_23_P215406	5879	RAC1	hsa05210	Colorectal cancer - Homo sapiens (human)	1.04259	12.1216	5.15427	0.00202645	0.142565	-0.791157	11.5023	11.4635	12.6593	12.3917	2.05993
A_23_P215406	5879	RAC1	hsa05211	Renal cell carcinoma - Homo sapiens (human)	1.04259	12.1216	5.15427	0.00202645	0.142565	-0.791157	11.5023	11.4635	12.6593	12.3917	2.05993
A_23_P215406	5879	RAC1	hsa05212	Pancreatic cancer - Homo sapiens (human)	1.04259	12.1216	5.15427	0.00202645	0.142565	-0.791157	11.5023	11.4635	12.6593	12.3917	2.05993
A_23_P215406	5879	RAC1	hsa05231	Choline metabolism in cancer - Homo sapiens (human)	1.04259	12.1216	5.15427	0.00202645	0.142565	-0.791157	11.5023	11.4635	12.6593	12.3917	2.05993
A_23_P215406	5879	RAC1	hsa05415	Diabetic cardiomyopathy - Homo sapiens (human)	1.04259	12.1216	5.15427	0.00202645	0.142565	-0.791157	11.5023	11.4635	12.6593	12.3917	2.05993
A_23_P215406	5879	RAC1	hsa05416	Viral myocarditis - Homo sapiens (human)	1.04259	12.1216	5.15427	0.00202645	0.142565	-0.791157	11.5023	11.4635	12.6593	12.3917	2.05993
A_23_P215406	5879	RAC1	hsa05417	Lipid and atherosclerosis - Homo sapiens (human)	1.04259	12.1216	5.15427	0.00202645	0.142565	-0.791157	11.5023	11.4635	12.6593	12.3917	2.05993
A_23_P215406	5879	RAC1	hsa05418	Fluid shear stress and atherosclerosis - Homo sapiens (human)	1.04259	12.1216	5.15427	0.00202645	0.142565	-0.791157	11.5023	11.4635	12.6593	12.3917	2.05993
A_23_P110276	84740	AFAP1-AS1	NA	NA	1.04094	5.54745	2.96754	0.0306413	0.263201	-3.35507	4.99624	4.98794	6.53046	5.53559	2.05757
A_23_P259071	374	AREG	hsa04010	MAPK signaling pathway - Homo sapiens (human)	1.03336	10.1657	3.30823	0.015278	0.228481	-2.88879	9.62158	9.65411	10.4986	10.8438	2.04679
A_23_P259071	374	AREG	hsa04012	ErbB signaling pathway - Homo sapiens (human)	1.03336	10.1657	3.30823	0.015278	0.228481	-2.88879	9.62158	9.65411	10.4986	10.8438	2.04679
A_23_P259071	374	AREG	hsa04151	PI3K-Akt signaling pathway - Homo sapiens (human)	1.03336	10.1657	3.30823	0.015278	0.228481	-2.88879	9.62158	9.65411	10.4986	10.8438	2.04679
A_23_P259071	374	AREG	hsa04390	Hippo signaling pathway - Homo sapiens (human)	1.03336	10.1657	3.30823	0.015278	0.228481	-2.88879	9.62158	9.65411	10.4986	10.8438	2.04679
A_23_P259071	374	AREG	hsa05210	Colorectal cancer - Homo sapiens (human)	1.03336	10.1657	3.30823	0.015278	0.228481	-2.88879	9.62158	9.65411	10.4986	10.8438	2.04679
A_23_P334021	3482	IGF2R	hsa03266	Virion - Herpesvirus - Homo sapiens (human)	1.03315	8.60049	3.49164	0.0121125	0.217277	-2.65402	7.92432	8.19013	8.95222	9.22853	2.04649
A_23_P334021	3482	IGF2R	hsa04142	Lysosome - Homo sapiens (human)	1.03315	8.60049	3.49164	0.0121125	0.217277	-2.65402	7.92432	8.19013	8.95222	9.22853	2.04649
A_23_P334021	3482	IGF2R	hsa04144	Endocytosis - Homo sapiens (human)	1.03315	8.60049	3.49164	0.0121125	0.217277	-2.65402	7.92432	8.19013	8.95222	9.22853	2.04649
A_24_P185036	55783	CMTR2	NA	NA	1.02725	8.20449	3.06559	0.02093	0.246089	-3.20666	7.62809	7.45772	8.95751	8.18281	2.03814
A_23_P73835	56180	MOSPD1	NA	NA	1.02517	7.49365	4.3445	0.00440115	0.174961	-1.63351	6.92399	6.92085	7.66297	8.23222	2.03521
A_24_P941487	388561	ZNF761	hsa05168	Herpes simplex virus 1 infection - Homo sapiens (human)	1.02438	7.55726	3.28439	0.0157519	0.228992	-2.91967	6.93476	6.87293	8.09942	7.75702	2.03408
A_23_P6263	4600	MX2	hsa03250	Viral life cycle - HIV-1 - Homo sapiens (human)	1.02295	8.03859	4.08752	0.00590193	0.185769	-1.92817	8.09982	8.01224	8.84444	9.31351	2.03207
A_23_P6263	4600	MX2	hsa05160	Hepatitis C - Homo sapiens (human)	1.02295	8.03859	4.08752	0.00590193	0.185769	-1.92817	8.09982	8.01224	8.84444	9.31351	2.03207
A_23_P6263	4600	MX2	hsa05162	Measles - Homo sapiens (human)	1.02295	8.03859	4.08752	0.00590193	0.185769	-1.92817	8.09982	8.01224	8.84444	9.31351	2.03207
A_23_P6263	4600	MX2	hsa05164	Influenza A - Homo sapiens (human)	1.02295	8.03859	4.08752	0.00590193	0.185769	-1.92817	8.09982	8.01224	8.84444	9.31351	2.03207
A_23_P6263	4600	MX2	hsa05165	Human papillomavirus infection - Homo sapiens (human)	1.02295	8.03859	4.08752	0.00590193	0.185769	-1.92817	8.09982	8.01224	8.84444	9.31351	2.03207
A_23_P6263	4600	MX2	hsa05171	Coronavirus disease - COVID-19 - Homo sapiens (human)	1.02295	8.03859	4.08752	0.00590193	0.185769	-1.92817	8.09982	8.01224	8.84444	9.31351	2.03207
A_23_P88222	122618	PLD4	hsa00564	Glycerophospholipid metabolism - Homo sapiens (human)	1.02277	9.21163	5.17791	0.00181449	0.139506	-0.754368	8.40857	8.58491	9.46364	9.57538	2.03182
A_23_P88222	122618	PLD4	hsa00565	Ether lipid metabolism - Homo sapiens (human)	1.02277	9.21163	5.17791	0.00181449	0.139506	-0.754368	8.40857	8.58491	9.46364	9.57538	2.03182
A_23_P88222	122618	PLD4	hsa01100	Metabolic pathways - Homo sapiens (human)	1.02277	9.21163	5.17791	0.00181449	0.139506	-0.754368	8.40857	8.58491	9.46364	9.57538	2.03182
A_23_P68155	64135	IFIH1	hsa04622	RIG-I-like receptor signaling pathway - Homo sapiens (human)	1.02223	9.64946	6.16261	0.000715202	0.112655	0.143385	9.31145	9.28851	10.4492	10.1953	2.03106
A_23_P68155	64135	IFIH1	hsa05161	Hepatitis B - Homo sapiens (human)	1.02223	9.64946	6.16261	0.000715202	0.112655	0.143385	9.31145	9.28851	10.4492	10.1953	2.03106
A_23_P68155	64135	IFIH1	hsa05162	Measles - Homo sapiens (human)	1.02223	9.64946	6.16261	0.000715202	0.112655	0.143385	9.31145	9.28851	10.4492	10.1953	2.03106
A_23_P68155	64135	IFIH1	hsa05164	Influenza A - Homo sapiens (human)	1.02223	9.64946	6.16261	0.000715202	0.112655	0.143385	9.31145	9.28851	10.4492	10.1953	2.03106
A_23_P68155	64135	IFIH1	hsa05168	Herpes simplex virus 1 infection - Homo sapiens (human)	1.02223	9.64946	6.16261	0.000715202	0.112655	0.143385	9.31145	9.28851	10.4492	10.1953	2.03106
A_23_P68155	64135	IFIH1	hsa05171	Coronavirus disease - COVID-19 - Homo sapiens (human)	1.02223	9.64946	6.16261	0.000715202	0.112655	0.143385	9.31145	9.28851	10.4492	10.1953	2.03106
A_23_P33326	147	ADRA1B	hsa04020	Calcium signaling pathway - Homo sapiens (human)	1.02101	5.63411	3.67416	0.00966235	0.205808	-2.42552	4.92085	5.08923	6.08008	5.97202	2.02934
A_23_P33326	147	ADRA1B	hsa04022	cGMP-PKG signaling pathway - Homo sapiens (human)	1.02101	5.63411	3.67416	0.00966235	0.205808	-2.42552	4.92085	5.08923	6.08008	5.97202	2.02934
A_23_P33326	147	ADRA1B	hsa04080	Neuroactive ligand-receptor interaction - Homo sapiens (human)	1.02101	5.63411	3.67416	0.00966235	0.205808	-2.42552	4.92085	5.08923	6.08008	5.97202	2.02934
A_23_P33326	147	ADRA1B	hsa04261	Adrenergic signaling in cardiomyocytes - Homo sapiens (human)	1.02101	5.63411	3.67416	0.00966235	0.205808	-2.42552	4.92085	5.08923	6.08008	5.97202	2.02934
A_23_P33326	147	ADRA1B	hsa04270	Vascular smooth muscle contraction - Homo sapiens (human)	1.02101	5.63411	3.67416	0.00966235	0.205808	-2.42552	4.92085	5.08923	6.08008	5.97202	2.02934
A_23_P33326	147	ADRA1B	hsa04970	Salivary secretion - Homo sapiens (human)	1.02101	5.63411	3.67416	0.00966235	0.205808	-2.42552	4.92085	5.08923	6.08008	5.97202	2.02934
A_23_P30254	10769	PLK2	hsa04068	FoxO signaling pathway - Homo sapiens (human)	1.01883	9.58245	2.92061	0.0253614	0.259481	-3.4001	8.97378	8.87443	9.7435	10.1424	2.02627
A_32_P144920	25977	NECAP1	NA	NA	1.01724	7.75204	2.52343	0.0435031	0.2997	-3.93984	7.03235	7.26496	8.3307	8.0011	2.02404
A_23_P58606	900	CCNG1	hsa04115	p53 signaling pathway - Homo sapiens (human)	1.01582	9.36089	3.12149	0.0194514	0.2409	-3.13275	8.77291	8.69462	9.97989	9.51928	2.02205
A_23_P58606	900	CCNG1	hsa05206	MicroRNAs in cancer - Homo sapiens (human)	1.01582	9.36089	3.12149	0.0194514	0.2409	-3.13275	8.77291	8.69462	9.97989	9.51928	2.02205
A_23_P250607	5358	PLS3	NA	NA	1.01423	11.118	8.3693	0.000126797	0.0736015	1.70295	10.5274	10.5444	11.5018	11.5985	2.01982
A_23_P215956	4609	MYC	hsa04010	MAPK signaling pathway - Homo sapiens (human)	1.01409	11.7395	3.74502	0.00983919	0.203918	-2.34626	11.0535	11.0424	12.2877	11.8364	2.01963
A_23_P215956	4609	MYC	hsa04012	ErbB signaling pathway - Homo sapiens (human)	1.01409	11.7395	3.74502	0.00983919	0.203918	-2.34626	11.0535	11.0424	12.2877	11.8364	2.01963
A_23_P215956	4609	MYC	hsa04110	Cell cycle - Homo sapiens (human)	1.01409	11.7395	3.74502	0.00983919	0.203918	-2.34626	11.0535	11.0424	12.2877	11.8364	2.01963
A_23_P215956	4609	MYC	hsa04151	PI3K-Akt signaling pathway - Homo sapiens (human)	1.01409	11.7395	3.74502	0.00983919	0.203918	-2.34626	11.0535	11.0424	12.2877	11.8364	2.01963
A_23_P215956	4609	MYC	hsa04218	Cellular senescence - Homo sapiens (human)	1.01409	11.7395	3.74502	0.00983919	0.203918	-2.34626	11.0535	11.0424	12.2877	11.8364	2.01963
A_23_P215956	4609	MYC	hsa04310	Wnt signaling pathway - Homo sapiens (human)	1.01409	11.7395	3.74502	0.00983919	0.203918	-2.34626	11.0535	11.0424	12.2877	11.8364	2.01963
A_23_P215956	4609	MYC	hsa04350	TGF-beta signaling pathway - Homo sapiens (human)	1.01409	11.7395	3.74502	0.00983919	0.203918	-2.34626	11.0535	11.0424	12.2877	11.8364	2.01963
A_23_P215956	4609	MYC	hsa04390	Hippo signaling pathway - Homo sapiens (human)	1.01409	11.7395	3.74502	0.00983919	0.203918	-2.34626	11.0535	11.0424	12.2877	11.8364	2.01963
A_23_P215956	4609	MYC	hsa04550	Signaling pathways regulating pluripotency of stem cells - Homo sapiens (human)	1.01409	11.7395	3.74502	0.00983919	0.203918	-2.34626	11.0535	11.0424	12.2877	11.8364	2.01963
A_23_P215956	4609	MYC	hsa04630	JAK-STAT signaling pathway - Homo sapiens (human)	1.01409	11.7395	3.74502	0.00983919	0.203918	-2.34626	11.0535	11.0424	12.2877	11.8364	2.01963
A_23_P215956	4609	MYC	hsa04919	Thyroid hormone signaling pathway - Homo sapiens (human)	1.01409	11.7395	3.74502	0.00983919	0.203918	-2.34626	11.0535	11.0424	12.2877	11.8364	2.01963
A_23_P215956	4609	MYC	hsa05132	Salmonella infection - Homo sapiens (human)	1.01409	11.7395	3.74502	0.00983919	0.203918	-2.34626	11.0535	11.0424	12.2877	11.8364	2.01963
A_23_P215956	4609	MYC	hsa05160	Hepatitis C - Homo sapiens (human)	1.01409	11.7395	3.74502	0.00983919	0.203918	-2.34626	11.0535	11.0424	12.2877	11.8364	2.01963
A_23_P215956	4609	MYC	hsa05161	Hepatitis B - Homo sapiens (human)	1.01409	11.7395	3.74502	0.00983919	0.203918	-2.34626	11.0535	11.0424	12.2877	11.8364	2.01963
A_23_P215956	4609	MYC	hsa05163	Human cytomegalovirus infection - Homo sapiens (human)	1.01409	11.7395	3.74502	0.00983919	0.203918	-2.34626	11.0535	11.0424	12.2877	11.8364	2.01963
A_23_P215956	4609	MYC	hsa05166	Human T-cell leukemia virus 1 infection - Homo sapiens (human)	1.01409	11.7395	3.74502	0.00983919	0.203918	-2.34626	11.0535	11.0424	12.2877	11.8364	2.01963
A_23_P215956	4609	MYC	hsa05167	Kaposi sarcoma-associated herpesvirus infection - Homo sapiens (human)	1.01409	11.7395	3.74502	0.00983919	0.203918	-2.34626	11.0535	11.0424	12.2877	11.8364	2.01963
A_23_P215956	4609	MYC	hsa05169	Epstein-Barr virus infection - Homo sapiens (human)	1.01409	11.7395	3.74502	0.00983919	0.203918	-2.34626	11.0535	11.0424	12.2877	11.8364	2.01963
A_23_P215956	4609	MYC	hsa05200	Pathways in cancer - Homo sapiens (human)	1.01409	11.7395	3.74502	0.00983919	0.203918	-2.34626	11.0535	11.0424	12.2877	11.8364	2.01963
A_23_P215956	4609	MYC	hsa05202	Transcriptional misregulation in cancer - Homo sapiens (human)	1.01409	11.7395	3.74502	0.00983919	0.203918	-2.34626	11.0535	11.0424	12.2877	11.8364	2.01963
A_23_P215956	4609	MYC	hsa05205	Proteoglycans in cancer - Homo sapiens (human)	1.01409	11.7395	3.74502	0.00983919	0.203918	-2.34626	11.0535	11.0424	12.2877	11.8364	2.01963
A_23_P215956	4609	MYC	hsa05206	MicroRNAs in cancer - Homo sapiens (human)	1.01409	11.7395	3.74502	0.00983919	0.203918	-2.34626	11.0535	11.0424	12.2877	11.8364	2.01963
A_23_P215956	4609	MYC	hsa05207	Chemical carcinogenesis - receptor activation - Homo sapiens (human)	1.01409	11.7395	3.74502	0.00983919	0.203918	-2.34626	11.0535	11.0424	12.2877	11.8364	2.01963
A_23_P215956	4609	MYC	hsa05210	Colorectal cancer - Homo sapiens (human)	1.01409	11.7395	3.74502	0.00983919	0.203918	-2.34626	11.0535	11.0424	12.2877	11.8364	2.01963
A_23_P215956	4609	MYC	hsa05213	Endometrial cancer - Homo sapiens (human)	1.01409	11.7395	3.74502	0.00983919	0.203918	-2.34626	11.0535	11.0424	12.2877	11.8364	2.01963
A_23_P215956	4609	MYC	hsa05216	Thyroid cancer - Homo sapiens (human)	1.01409	11.7395	3.74502	0.00983919	0.203918	-2.34626	11.0535	11.0424	12.2877	11.8364	2.01963
A_23_P215956	4609	MYC	hsa05219	Bladder cancer - Homo sapiens (human)	1.01409	11.7395	3.74502	0.00983919	0.203918	-2.34626	11.0535	11.0424	12.2877	11.8364	2.01963
A_23_P215956	4609	MYC	hsa05220	Chronic myeloid leukemia - Homo sapiens (human)	1.01409	11.7395	3.74502	0.00983919	0.203918	-2.34626	11.0535	11.0424	12.2877	11.8364	2.01963
A_23_P215956	4609	MYC	hsa05221	Acute myeloid leukemia - Homo sapiens (human)	1.01409	11.7395	3.74502	0.00983919	0.203918	-2.34626	11.0535	11.0424	12.2877	11.8364	2.01963
A_23_P215956	4609	MYC	hsa05222	Small cell lung cancer - Homo sapiens (human)	1.01409	11.7395	3.74502	0.00983919	0.203918	-2.34626	11.0535	11.0424	12.2877	11.8364	2.01963
A_23_P215956	4609	MYC	hsa05224	Breast cancer - Homo sapiens (human)	1.01409	11.7395	3.74502	0.00983919	0.203918	-2.34626	11.0535	11.0424	12.2877	11.8364	2.01963
A_23_P215956	4609	MYC	hsa05225	Hepatocellular carcinoma - Homo sapiens (human)	1.01409	11.7395	3.74502	0.00983919	0.203918	-2.34626	11.0535	11.0424	12.2877	11.8364	2.01963
A_23_P215956	4609	MYC	hsa05226	Gastric cancer - Homo sapiens (human)	1.01409	11.7395	3.74502	0.00983919	0.203918	-2.34626	11.0535	11.0424	12.2877	11.8364	2.01963
A_23_P215956	4609	MYC	hsa05230	Central carbon metabolism in cancer - Homo sapiens (human)	1.01409	11.7395	3.74502	0.00983919	0.203918	-2.34626	11.0535	11.0424	12.2877	11.8364	2.01963
A_24_P303091	3627	CXCL10	hsa04060	Cytokine-cytokine receptor interaction - Homo sapiens (human)	1.01072	5.63362	5.26281	0.00166671	0.136187	-0.671177	5.45304	5.42393	6.5598	6.33861	2.01492
A_24_P303091	3627	CXCL10	hsa04061	Viral protein interaction with cytokine and cytokine receptor - Homo sapiens (human)	1.01072	5.63362	5.26281	0.00166671	0.136187	-0.671177	5.45304	5.42393	6.5598	6.33861	2.01492
A_24_P303091	3627	CXCL10	hsa04062	Chemokine signaling pathway - Homo sapiens (human)	1.01072	5.63362	5.26281	0.00166671	0.136187	-0.671177	5.45304	5.42393	6.5598	6.33861	2.01492
A_24_P303091	3627	CXCL10	hsa04620	Toll-like receptor signaling pathway - Homo sapiens (human)	1.01072	5.63362	5.26281	0.00166671	0.136187	-0.671177	5.45304	5.42393	6.5598	6.33861	2.01492
A_24_P303091	3627	CXCL10	hsa04622	RIG-I-like receptor signaling pathway - Homo sapiens (human)	1.01072	5.63362	5.26281	0.00166671	0.136187	-0.671177	5.45304	5.42393	6.5598	6.33861	2.01492
A_24_P303091	3627	CXCL10	hsa04623	Cytosolic DNA-sensing pathway - Homo sapiens (human)	1.01072	5.63362	5.26281	0.00166671	0.136187	-0.671177	5.45304	5.42393	6.5598	6.33861	2.01492
A_24_P303091	3627	CXCL10	hsa04657	IL-17 signaling pathway - Homo sapiens (human)	1.01072	5.63362	5.26281	0.00166671	0.136187	-0.671177	5.45304	5.42393	6.5598	6.33861	2.01492
A_24_P303091	3627	CXCL10	hsa04668	TNF signaling pathway - Homo sapiens (human)	1.01072	5.63362	5.26281	0.00166671	0.136187	-0.671177	5.45304	5.42393	6.5598	6.33861	2.01492
A_24_P303091	3627	CXCL10	hsa05160	Hepatitis C - Homo sapiens (human)	1.01072	5.63362	5.26281	0.00166671	0.136187	-0.671177	5.45304	5.42393	6.5598	6.33861	2.01492
A_24_P303091	3627	CXCL10	hsa05164	Influenza A - Homo sapiens (human)	1.01072	5.63362	5.26281	0.00166671	0.136187	-0.671177	5.45304	5.42393	6.5598	6.33861	2.01492
A_24_P303091	3627	CXCL10	hsa05169	Epstein-Barr virus infection - Homo sapiens (human)	1.01072	5.63362	5.26281	0.00166671	0.136187	-0.671177	5.45304	5.42393	6.5598	6.33861	2.01492
A_24_P303091	3627	CXCL10	hsa05171	Coronavirus disease - COVID-19 - Homo sapiens (human)	1.01072	5.63362	5.26281	0.00166671	0.136187	-0.671177	5.45304	5.42393	6.5598	6.33861	2.01492
A_23_P162199	79837	PIP4K2C	hsa00562	Inositol phosphate metabolism - Homo sapiens (human)	1.01026	7.9347	5.24453	0.00169734	0.137345	-0.688992	7.45824	7.38178	8.50023	8.3603	2.01427
A_23_P162199	79837	PIP4K2C	hsa01100	Metabolic pathways - Homo sapiens (human)	1.01026	7.9347	5.24453	0.00169734	0.137345	-0.688992	7.45824	7.38178	8.50023	8.3603	2.01427
A_23_P162199	79837	PIP4K2C	hsa04070	Phosphatidylinositol signaling system - Homo sapiens (human)	1.01026	7.9347	5.24453	0.00169734	0.137345	-0.688992	7.45824	7.38178	8.50023	8.3603	2.01427
A_23_P162199	79837	PIP4K2C	hsa04810	Regulation of actin cytoskeleton - Homo sapiens (human)	1.01026	7.9347	5.24453	0.00169734	0.137345	-0.688992	7.45824	7.38178	8.50023	8.3603	2.01427
A_23_P157809	22949	PTGR1	hsa00590	Arachidonic acid metabolism - Homo sapiens (human)	1.00761	8.78126	5.13209	0.00190037	0.139826	-0.799745	8.26809	8.12742	9.43879	8.97194	2.01058
A_23_P368740	83933	HDAC10	hsa04613	Neutrophil extracellular trap formation - Homo sapiens (human)	1.0046	9.58651	4.33876	0.00442963	0.174961	-1.63998	9.00137	9.0835	9.93577	10.1583	2.00638
A_23_P368740	83933	HDAC10	hsa05034	Alcoholism - Homo sapiens (human)	1.0046	9.58651	4.33876	0.00442963	0.174961	-1.63998	9.00137	9.0835	9.93577	10.1583	2.00638
A_23_P368740	83933	HDAC10	hsa05203	Viral carcinogenesis - Homo sapiens (human)	1.0046	9.58651	4.33876	0.00442963	0.174961	-1.63998	9.00137	9.0835	9.93577	10.1583	2.00638
A_24_P11315	56944	OLFML3	NA	NA	1.00329	8.20136	5.62211	0.0011752	0.13228	-0.331525	7.57627	7.62784	8.53873	8.67196	2.00456
A_23_P22350	65983	GRAMD2B	NA	NA	1.00212	7.97456	6.12438	0.000739969	0.114883	0.111155	7.33607	7.45772	8.5174	8.28064	2.00294
A_33_P3237225	55030	FBXO34	NA	NA	1.00186	10.6351	3.03999	0.0216475	0.247617	-3.24065	10.2635	10.1054	11.4738	10.8989	2.00258
A_23_P24004	3433	IFIT2	NA	NA	1.00043	8.48624	3.93807	0.00703213	0.191586	-2.10469	8.49146	8.3072	9.31347	9.48605	2.00059
A_23_P344481	219736	STOX1	NA	NA	0.998838	6.38122	2.74803	0.0319899	0.27446	-3.63317	6.09774	5.88993	7.20416	6.78118	1.99839
A_33_P3382177	7077	TIMP2	NA	NA	0.997868	10.6246	2.6869	0.0347621	0.281197	-3.71632	9.9224	9.88602	10.6336	11.1706	1.99705
A_23_P88435	1112	FOXN3	NA	NA	0.993484	7.5087	3.55752	0.011157	0.211584	-2.57093	7.16001	6.93024	8.24997	7.82725	1.99099
A_23_P354894	163081	ZNF567	hsa05168	Herpes simplex virus 1 infection - Homo sapiens (human)	0.99265	6.23523	4.16294	0.00540939	0.182101	-1.84053	5.47258	5.32042	6.5937	6.1846	1.98984
A_24_P55465	136319	MTPN	NA	NA	0.990366	10.5628	3.0653	0.0209382	0.246089	-3.20706	9.99455	9.95573	11.1006	10.8304	1.98669
A_24_P69095	8507	ENC1	NA	NA	0.987985	7.72902	6.30063	0.000633319	0.110049	0.258085	7.07221	6.94934	7.95039	8.04712	1.98341
A_23_P206077	64782	AEN	NA	NA	0.987485	8.26651	5.32753	0.00156317	0.132975	-0.608522	7.89216	7.76487	8.62325	9.00876	1.98273
A_24_P212811	284615	ANKRD34A	NA	NA	0.986047	6.11603	3.89872	0.00736834	0.195333	-2.15179	5.66297	5.64786	6.3339	6.94902	1.98075
A_23_P303718	667	DST	NA	NA	0.982726	8.31171	6.12765	0.000737815	0.114883	0.113916	7.7598	7.85396	8.7192	8.86001	1.9762
A_23_P214533	64288	ZSCAN31	NA	NA	0.979532	6.39343	4.54353	0.00353016	0.163716	-1.41302	5.93827	5.92679	7.02944	6.79469	1.97183
A_33_P3784283	3716	JAK1	hsa01521	EGFR tyrosine kinase inhibitor resistance - Homo sapiens (human)	0.978477	7.97649	4.97533	0.00223076	0.145368	-0.95752	7.40041	7.42154	8.43954	8.33936	1.97038
A_33_P3784283	3716	JAK1	hsa04151	PI3K-Akt signaling pathway - Homo sapiens (human)	0.978477	7.97649	4.97533	0.00223076	0.145368	-0.95752	7.40041	7.42154	8.43954	8.33936	1.97038
A_33_P3784283	3716	JAK1	hsa04217	Necroptosis - Homo sapiens (human)	0.978477	7.97649	4.97533	0.00223076	0.145368	-0.95752	7.40041	7.42154	8.43954	8.33936	1.97038
A_33_P3784283	3716	JAK1	hsa04380	Osteoclast differentiation - Homo sapiens (human)	0.978477	7.97649	4.97533	0.00223076	0.145368	-0.95752	7.40041	7.42154	8.43954	8.33936	1.97038
A_33_P3784283	3716	JAK1	hsa04550	Signaling pathways regulating pluripotency of stem cells - Homo sapiens (human)	0.978477	7.97649	4.97533	0.00223076	0.145368	-0.95752	7.40041	7.42154	8.43954	8.33936	1.97038
A_33_P3784283	3716	JAK1	hsa04621	NOD-like receptor signaling pathway - Homo sapiens (human)	0.978477	7.97649	4.97533	0.00223076	0.145368	-0.95752	7.40041	7.42154	8.43954	8.33936	1.97038
A_33_P3784283	3716	JAK1	hsa04630	JAK-STAT signaling pathway - Homo sapiens (human)	0.978477	7.97649	4.97533	0.00223076	0.145368	-0.95752	7.40041	7.42154	8.43954	8.33936	1.97038
A_33_P3784283	3716	JAK1	hsa04658	Th1 and Th2 cell differentiation - Homo sapiens (human)	0.978477	7.97649	4.97533	0.00223076	0.145368	-0.95752	7.40041	7.42154	8.43954	8.33936	1.97038
A_33_P3784283	3716	JAK1	hsa04659	Th17 cell differentiation - Homo sapiens (human)	0.978477	7.97649	4.97533	0.00223076	0.145368	-0.95752	7.40041	7.42154	8.43954	8.33936	1.97038
A_33_P3784283	3716	JAK1	hsa05140	Leishmaniasis - Homo sapiens (human)	0.978477	7.97649	4.97533	0.00223076	0.145368	-0.95752	7.40041	7.42154	8.43954	8.33936	1.97038
A_33_P3784283	3716	JAK1	hsa05145	Toxoplasmosis - Homo sapiens (human)	0.978477	7.97649	4.97533	0.00223076	0.145368	-0.95752	7.40041	7.42154	8.43954	8.33936	1.97038
A_33_P3784283	3716	JAK1	hsa05152	Tuberculosis - Homo sapiens (human)	0.978477	7.97649	4.97533	0.00223076	0.145368	-0.95752	7.40041	7.42154	8.43954	8.33936	1.97038
A_33_P3784283	3716	JAK1	hsa05160	Hepatitis C - Homo sapiens (human)	0.978477	7.97649	4.97533	0.00223076	0.145368	-0.95752	7.40041	7.42154	8.43954	8.33936	1.97038
A_33_P3784283	3716	JAK1	hsa05161	Hepatitis B - Homo sapiens (human)	0.978477	7.97649	4.97533	0.00223076	0.145368	-0.95752	7.40041	7.42154	8.43954	8.33936	1.97038
A_33_P3784283	3716	JAK1	hsa05162	Measles - Homo sapiens (human)	0.978477	7.97649	4.97533	0.00223076	0.145368	-0.95752	7.40041	7.42154	8.43954	8.33936	1.97038
A_33_P3784283	3716	JAK1	hsa05163	Human cytomegalovirus infection - Homo sapiens (human)	0.978477	7.97649	4.97533	0.00223076	0.145368	-0.95752	7.40041	7.42154	8.43954	8.33936	1.97038
A_33_P3784283	3716	JAK1	hsa05164	Influenza A - Homo sapiens (human)	0.978477	7.97649	4.97533	0.00223076	0.145368	-0.95752	7.40041	7.42154	8.43954	8.33936	1.97038
A_33_P3784283	3716	JAK1	hsa05165	Human papillomavirus infection - Homo sapiens (human)	0.978477	7.97649	4.97533	0.00223076	0.145368	-0.95752	7.40041	7.42154	8.43954	8.33936	1.97038
A_33_P3784283	3716	JAK1	hsa05166	Human T-cell leukemia virus 1 infection - Homo sapiens (human)	0.978477	7.97649	4.97533	0.00223076	0.145368	-0.95752	7.40041	7.42154	8.43954	8.33936	1.97038
A_33_P3784283	3716	JAK1	hsa05167	Kaposi sarcoma-associated herpesvirus infection - Homo sapiens (human)	0.978477	7.97649	4.97533	0.00223076	0.145368	-0.95752	7.40041	7.42154	8.43954	8.33936	1.97038
A_33_P3784283	3716	JAK1	hsa05168	Herpes simplex virus 1 infection - Homo sapiens (human)	0.978477	7.97649	4.97533	0.00223076	0.145368	-0.95752	7.40041	7.42154	8.43954	8.33936	1.97038
A_33_P3784283	3716	JAK1	hsa05169	Epstein-Barr virus infection - Homo sapiens (human)	0.978477	7.97649	4.97533	0.00223076	0.145368	-0.95752	7.40041	7.42154	8.43954	8.33936	1.97038
A_33_P3784283	3716	JAK1	hsa05171	Coronavirus disease - COVID-19 - Homo sapiens (human)	0.978477	7.97649	4.97533	0.00223076	0.145368	-0.95752	7.40041	7.42154	8.43954	8.33936	1.97038
A_33_P3784283	3716	JAK1	hsa05200	Pathways in cancer - Homo sapiens (human)	0.978477	7.97649	4.97533	0.00223076	0.145368	-0.95752	7.40041	7.42154	8.43954	8.33936	1.97038
A_33_P3784283	3716	JAK1	hsa05203	Viral carcinogenesis - Homo sapiens (human)	0.978477	7.97649	4.97533	0.00223076	0.145368	-0.95752	7.40041	7.42154	8.43954	8.33936	1.97038
A_33_P3784283	3716	JAK1	hsa05212	Pancreatic cancer - Homo sapiens (human)	0.978477	7.97649	4.97533	0.00223076	0.145368	-0.95752	7.40041	7.42154	8.43954	8.33936	1.97038
A_33_P3784283	3716	JAK1	hsa05235	PD-L1 expression and PD-1 checkpoint pathway in cancer - Homo sapiens (human)	0.978477	7.97649	4.97533	0.00223076	0.145368	-0.95752	7.40041	7.42154	8.43954	8.33936	1.97038
A_33_P3474328	6992	PPP1R11	NA	NA	0.978325	8.45196	6.32701	0.000618914	0.110049	0.279714	8.01177	7.83267	8.8394	8.96169	1.97018
A_23_P110196	51191	HERC5	NA	NA	0.975499	5.49165	8.01443	0.000284162	0.0819679	1.39068	5.23668	5.16604	6.23552	6.11821	1.96632
A_23_P133648	51439	FAM8A1	NA	NA	0.974897	6.30113	6.47099	0.000546578	0.10746	0.396135	5.70237	5.88993	6.87754	6.66455	1.9655
A_23_P54055	84962	AJUBA	hsa04390	Hippo signaling pathway - Homo sapiens (human)	0.97388	9.35113	3.68536	0.00953092	0.205434	-2.41168	8.7762	8.88669	9.69899	9.91166	1.96412
A_23_P54055	84962	AJUBA	hsa04392	Hippo signaling pathway - multiple species - Homo sapiens (human)	0.97388	9.35113	3.68536	0.00953092	0.205434	-2.41168	8.7762	8.88669	9.69899	9.91166	1.96412
A_33_P3313835	100130449	GPC1-AS1	NA	NA	0.97189	5.61688	6.21645	0.000681906	0.111494	0.188435	5.10504	5.08923	6.10707	6.03097	1.96141
A_24_P66027	9582	APOBEC3B	hsa03250	Viral life cycle - HIV-1 - Homo sapiens (human)	0.968347	7.55444	4.65876	0.0031152	0.15994	-1.28843	7.16735	7.14932	7.91401	8.33936	1.9566
A_24_P66027	9582	APOBEC3B	hsa05170	Human immunodeficiency virus 1 infection - Homo sapiens (human)	0.968347	7.55444	4.65876	0.0031152	0.15994	-1.28843	7.16735	7.14932	7.91401	8.33936	1.9566
A_23_P18739	55751	TMEM184C	NA	NA	0.967845	6.96454	2.59122	0.0396253	0.291455	-3.84698	6.49763	6.40491	7.56579	7.27244	1.95592
A_24_P64126	8895	CPNE3	NA	NA	0.966392	8.35359	2.43653	0.0490643	0.308705	-4.05908	7.88264	7.78749	9.00979	8.59313	1.95395
A_23_P144264	9868	TOMM70	NA	NA	0.96598	7.03166	2.61131	0.0385478	0.288957	-3.81951	6.44869	6.42999	7.62976	7.18088	1.95339
A_23_P25994	5641	LGMN	hsa04142	Lysosome - Homo sapiens (human)	0.962172	9.20842	3.99319	0.00658949	0.187795	-2.03915	8.6082	8.48656	9.75525	9.26386	1.94824
A_23_P25994	5641	LGMN	hsa04612	Antigen processing and presentation - Homo sapiens (human)	0.962172	9.20842	3.99319	0.00658949	0.187795	-2.03915	8.6082	8.48656	9.75525	9.26386	1.94824
A_24_P416961	421	ARVCF	NA	NA	0.961715	7.05408	5.46868	0.00136163	0.132538	-0.474142	6.78935	6.5516	7.49308	7.77131	1.94762
A_23_P216712	140803	TRPM6	hsa04978	Mineral absorption - Homo sapiens (human)	0.959579	5.57885	3.89625	0.00739009	0.195333	-2.15476	5.21378	5.51131	6.67223	5.97202	1.94474
A_23_P77401	55313	CPPED1	NA	NA	0.95931	5.13531	6.29731	0.000635161	0.110049	0.255353	4.76155	4.67635	5.50338	5.85314	1.94438
A_23_P137689	25903	OLFML2B	NA	NA	0.958414	10.5296	6.25876	0.000656976	0.111494	0.223559	10.067	10.0644	11.1336	10.9146	1.94317
A_24_P365721	11254	SLC6A14	NA	NA	0.958411	9.66158	7.01625	0.000347825	0.0905384	0.813144	9.02986	8.85491	9.8998	9.9018	1.94317
A_23_P125278	6373	CXCL11	hsa04060	Cytokine-cytokine receptor interaction - Homo sapiens (human)	0.958396	6.44528	3.9026	0.00733441	0.195333	-2.14714	6.22909	6.24251	7.04743	7.34096	1.94315
A_23_P125278	6373	CXCL11	hsa04061	Viral protein interaction with cytokine and cytokine receptor - Homo sapiens (human)	0.958396	6.44528	3.9026	0.00733441	0.195333	-2.14714	6.22909	6.24251	7.04743	7.34096	1.94315
A_23_P125278	6373	CXCL11	hsa04062	Chemokine signaling pathway - Homo sapiens (human)	0.958396	6.44528	3.9026	0.00733441	0.195333	-2.14714	6.22909	6.24251	7.04743	7.34096	1.94315
A_23_P125278	6373	CXCL11	hsa04620	Toll-like receptor signaling pathway - Homo sapiens (human)	0.958396	6.44528	3.9026	0.00733441	0.195333	-2.14714	6.22909	6.24251	7.04743	7.34096	1.94315
A_23_P65442	10379	IRF9	hsa04217	Necroptosis - Homo sapiens (human)	0.94985	9.93812	2.60809	0.0387185	0.289746	-3.82391	9.51227	9.5719	10.5653	10.4186	1.93167
A_23_P65442	10379	IRF9	hsa04380	Osteoclast differentiation - Homo sapiens (human)	0.94985	9.93812	2.60809	0.0387185	0.289746	-3.82391	9.51227	9.5719	10.5653	10.4186	1.93167
A_23_P65442	10379	IRF9	hsa04621	NOD-like receptor signaling pathway - Homo sapiens (human)	0.94985	9.93812	2.60809	0.0387185	0.289746	-3.82391	9.51227	9.5719	10.5653	10.4186	1.93167
A_23_P65442	10379	IRF9	hsa04625	C-type lectin receptor signaling pathway - Homo sapiens (human)	0.94985	9.93812	2.60809	0.0387185	0.289746	-3.82391	9.51227	9.5719	10.5653	10.4186	1.93167
A_23_P65442	10379	IRF9	hsa04630	JAK-STAT signaling pathway - Homo sapiens (human)	0.94985	9.93812	2.60809	0.0387185	0.289746	-3.82391	9.51227	9.5719	10.5653	10.4186	1.93167
A_23_P65442	10379	IRF9	hsa05160	Hepatitis C - Homo sapiens (human)	0.94985	9.93812	2.60809	0.0387185	0.289746	-3.82391	9.51227	9.5719	10.5653	10.4186	1.93167
A_23_P65442	10379	IRF9	hsa05162	Measles - Homo sapiens (human)	0.94985	9.93812	2.60809	0.0387185	0.289746	-3.82391	9.51227	9.5719	10.5653	10.4186	1.93167
A_23_P65442	10379	IRF9	hsa05164	Influenza A - Homo sapiens (human)	0.94985	9.93812	2.60809	0.0387185	0.289746	-3.82391	9.51227	9.5719	10.5653	10.4186	1.93167
A_23_P65442	10379	IRF9	hsa05165	Human papillomavirus infection - Homo sapiens (human)	0.94985	9.93812	2.60809	0.0387185	0.289746	-3.82391	9.51227	9.5719	10.5653	10.4186	1.93167
A_23_P65442	10379	IRF9	hsa05167	Kaposi sarcoma-associated herpesvirus infection - Homo sapiens (human)	0.94985	9.93812	2.60809	0.0387185	0.289746	-3.82391	9.51227	9.5719	10.5653	10.4186	1.93167
A_23_P65442	10379	IRF9	hsa05168	Herpes simplex virus 1 infection - Homo sapiens (human)	0.94985	9.93812	2.60809	0.0387185	0.289746	-3.82391	9.51227	9.5719	10.5653	10.4186	1.93167
A_23_P65442	10379	IRF9	hsa05169	Epstein-Barr virus infection - Homo sapiens (human)	0.94985	9.93812	2.60809	0.0387185	0.289746	-3.82391	9.51227	9.5719	10.5653	10.4186	1.93167
A_23_P65442	10379	IRF9	hsa05171	Coronavirus disease - COVID-19 - Homo sapiens (human)	0.94985	9.93812	2.60809	0.0387185	0.289746	-3.82391	9.51227	9.5719	10.5653	10.4186	1.93167
A_23_P65442	10379	IRF9	hsa05203	Viral carcinogenesis - Homo sapiens (human)	0.94985	9.93812	2.60809	0.0387185	0.289746	-3.82391	9.51227	9.5719	10.5653	10.4186	1.93167
A_23_P44781	54901	CDKAL1	NA	NA	0.948088	7.65384	4.23592	0.00497605	0.18072	-1.75664	7.18405	7.21486	8.35501	7.94007	1.92931
A_23_P76078	51561	IL23A	hsa04060	Cytokine-cytokine receptor interaction - Homo sapiens (human)	0.943396	9.52244	3.15697	0.0185717	0.237785	-3.08603	9.07165	8.98325	9.79039	10.1513	1.92305
A_23_P76078	51561	IL23A	hsa04625	C-type lectin receptor signaling pathway - Homo sapiens (human)	0.943396	9.52244	3.15697	0.0185717	0.237785	-3.08603	9.07165	8.98325	9.79039	10.1513	1.92305
A_23_P76078	51561	IL23A	hsa04630	JAK-STAT signaling pathway - Homo sapiens (human)	0.943396	9.52244	3.15697	0.0185717	0.237785	-3.08603	9.07165	8.98325	9.79039	10.1513	1.92305
A_23_P76078	51561	IL23A	hsa04659	Th17 cell differentiation - Homo sapiens (human)	0.943396	9.52244	3.15697	0.0185717	0.237785	-3.08603	9.07165	8.98325	9.79039	10.1513	1.92305
A_23_P76078	51561	IL23A	hsa05133	Pertussis - Homo sapiens (human)	0.943396	9.52244	3.15697	0.0185717	0.237785	-3.08603	9.07165	8.98325	9.79039	10.1513	1.92305
A_23_P76078	51561	IL23A	hsa05152	Tuberculosis - Homo sapiens (human)	0.943396	9.52244	3.15697	0.0185717	0.237785	-3.08603	9.07165	8.98325	9.79039	10.1513	1.92305
A_23_P76078	51561	IL23A	hsa05200	Pathways in cancer - Homo sapiens (human)	0.943396	9.52244	3.15697	0.0185717	0.237785	-3.08603	9.07165	8.98325	9.79039	10.1513	1.92305
A_23_P76078	51561	IL23A	hsa05321	Inflammatory bowel disease - Homo sapiens (human)	0.943396	9.52244	3.15697	0.0185717	0.237785	-3.08603	9.07165	8.98325	9.79039	10.1513	1.92305
A_23_P76078	51561	IL23A	hsa05323	Rheumatoid arthritis - Homo sapiens (human)	0.943396	9.52244	3.15697	0.0185717	0.237785	-3.08603	9.07165	8.98325	9.79039	10.1513	1.92305
A_33_P3362311	389384	BNIP5	NA	NA	0.943037	11.8836	2.64851	0.0366331	0.284866	-3.76869	11.7761	11.6883	12.6194	12.7311	1.92257
A_24_P31929	5638	PRRG1	NA	NA	0.942898	8.18272	5.96854	0.000851539	0.12226	-0.0223268	7.59924	7.62784	8.58491	8.52797	1.92239
A_24_P346431	64759	TNS3	NA	NA	0.941052	9.05732	6.80218	0.000413939	0.0952588	0.653814	8.53743	8.5624	9.55091	9.43103	1.91993
A_23_P58983	55633	TBC1D22B	NA	NA	0.940032	8.04777	4.85015	0.00254147	0.151183	-1.0864	7.4846	7.5994	8.40857	8.55549	1.91857
A_33_P3321432	51313	GASK1B	NA	NA	0.936364	10.543	4.88915	0.00243973	0.150096	-1.04597	9.9407	9.91404	10.877	10.8505	1.9137
A_23_P214300	2939	GSTA2	hsa00480	Glutathione metabolism - Homo sapiens (human)	0.933844	7.5767	5.05697	0.00205125	0.14254	-0.874853	7.18405	7.40496	8.11367	8.34303	1.91036
A_23_P214300	2939	GSTA2	hsa00980	Metabolism of xenobiotics by cytochrome P450 - Homo sapiens (human)	0.933844	7.5767	5.05697	0.00205125	0.14254	-0.874853	7.18405	7.40496	8.11367	8.34303	1.91036
A_23_P214300	2939	GSTA2	hsa00982	Drug metabolism - cytochrome P450 - Homo sapiens (human)	0.933844	7.5767	5.05697	0.00205125	0.14254	-0.874853	7.18405	7.40496	8.11367	8.34303	1.91036
A_23_P214300	2939	GSTA2	hsa00983	Drug metabolism - other enzymes - Homo sapiens (human)	0.933844	7.5767	5.05697	0.00205125	0.14254	-0.874853	7.18405	7.40496	8.11367	8.34303	1.91036
A_23_P214300	2939	GSTA2	hsa01100	Metabolic pathways - Homo sapiens (human)	0.933844	7.5767	5.05697	0.00205125	0.14254	-0.874853	7.18405	7.40496	8.11367	8.34303	1.91036
A_23_P214300	2939	GSTA2	hsa01524	Platinum drug resistance - Homo sapiens (human)	0.933844	7.5767	5.05697	0.00205125	0.14254	-0.874853	7.18405	7.40496	8.11367	8.34303	1.91036
A_23_P214300	2939	GSTA2	hsa05200	Pathways in cancer - Homo sapiens (human)	0.933844	7.5767	5.05697	0.00205125	0.14254	-0.874853	7.18405	7.40496	8.11367	8.34303	1.91036
A_23_P214300	2939	GSTA2	hsa05204	Chemical carcinogenesis - DNA adducts - Homo sapiens (human)	0.933844	7.5767	5.05697	0.00205125	0.14254	-0.874853	7.18405	7.40496	8.11367	8.34303	1.91036
A_23_P214300	2939	GSTA2	hsa05207	Chemical carcinogenesis - receptor activation - Homo sapiens (human)	0.933844	7.5767	5.05697	0.00205125	0.14254	-0.874853	7.18405	7.40496	8.11367	8.34303	1.91036
A_23_P214300	2939	GSTA2	hsa05208	Chemical carcinogenesis - reactive oxygen species - Homo sapiens (human)	0.933844	7.5767	5.05697	0.00205125	0.14254	-0.874853	7.18405	7.40496	8.11367	8.34303	1.91036
A_23_P214300	2939	GSTA2	hsa05225	Hepatocellular carcinoma - Homo sapiens (human)	0.933844	7.5767	5.05697	0.00205125	0.14254	-0.874853	7.18405	7.40496	8.11367	8.34303	1.91036
A_23_P214300	2939	GSTA2	hsa05418	Fluid shear stress and atherosclerosis - Homo sapiens (human)	0.933844	7.5767	5.05697	0.00205125	0.14254	-0.874853	7.18405	7.40496	8.11367	8.34303	1.91036
A_24_P389415	10687	PNMA2	NA	NA	0.933185	6.77215	4.95828	0.00227045	0.146558	-0.974923	6.14239	6.35168	7.34719	7.01325	1.90949
A_23_P411723	5324	PLAG1	NA	NA	0.93181	7.3954	2.75908	0.0315141	0.273411	-3.61816	6.98196	6.72603	7.67713	7.89448	1.90767
A_23_P67618	126375	ZNF792	hsa05168	Herpes simplex virus 1 infection - Homo sapiens (human)	0.931781	8.05639	4.06907	0.00602986	0.186065	-1.94976	7.52422	7.5253	8.59818	8.3149	1.90763
A_23_P392738	57055	DAZ2	NA	NA	0.92641	5.32162	3.97459	0.00673527	0.188863	-2.0612	5.04924	5.14918	6.3702	5.68104	1.90054
A_33_P3260053	83543	AIF1L	NA	NA	0.925892	9.85233	3.95076	0.00692735	0.191138	-2.08955	9.50993	9.60009	10.5281	10.4337	1.89986
A_23_P21316	58497	PRUNE1	hsa00230	Purine metabolism - Homo sapiens (human)	0.922944	6.0482	3.05071	0.0213439	0.24685	-3.22641	5.40467	5.64786	6.5598	6.33861	1.89598
A_23_P21316	58497	PRUNE1	hsa01100	Metabolic pathways - Homo sapiens (human)	0.922944	6.0482	3.05071	0.0213439	0.24685	-3.22641	5.40467	5.64786	6.5598	6.33861	1.89598
A_23_P125668	203427	SLC25A43	NA	NA	0.920475	10.1366	3.44163	0.0128976	0.221195	-2.71754	9.64843	9.57451	10.5525	10.5114	1.89274
A_23_P152305	1009	CDH11	NA	NA	0.919348	11.0399	6.49345	0.000536182	0.106487	0.414059	10.7337	10.7513	11.7906	11.5331	1.89126
A_23_P39237	7538	ZFP36	hsa05166	Human T-cell leukemia virus 1 infection - Homo sapiens (human)	0.918698	12.5673	3.57336	0.0109399	0.210842	-2.55106	12.0082	12.0852	13.1888	12.7419	1.89041
A_23_P39237	7538	ZFP36	hsa05167	Kaposi sarcoma-associated herpesvirus infection - Homo sapiens (human)	0.918698	12.5673	3.57336	0.0109399	0.210842	-2.55106	12.0082	12.0852	13.1888	12.7419	1.89041
A_23_P5568	84826	SFT2D3	NA	NA	0.918301	8.86731	3.00149	0.0227767	0.251039	-3.29189	8.37706	8.39154	9.41524	9.18996	1.88989
A_24_P141214	2040	STOM	NA	NA	0.916638	9.18491	5.55836	0.0012489	0.132538	-0.390347	8.7762	8.68338	9.81149	9.48138	1.88771
A_24_P414712	27154	BRPF3	NA	NA	0.915994	7.02828	3.671	0.00969989	0.205808	-2.42944	6.64265	6.65235	7.64396	7.48303	1.88687
A_33_P3419970	256933	NPB	hsa04080	Neuroactive ligand-receptor interaction - Homo sapiens (human)	0.915713	10.3486	3.76335	0.00866818	0.201335	-2.31581	9.87312	9.95573	10.9282	10.7321	1.8865
A_23_P23719	11311	VPS45	hsa04144	Endocytosis - Homo sapiens (human)	0.914159	8.46659	3.33636	0.0147387	0.226379	-2.85246	7.96931	7.94406	8.92393	8.81776	1.88447
A_23_P35354	55280	CWF19L1	NA	NA	0.91345	8.35657	4.49809	0.00371057	0.165393	-1.46277	7.96426	7.75377	8.79035	8.75459	1.88354
A_23_P65618	7051	TGM1	NA	NA	0.912521	6.53402	3.31535	0.0151393	0.227569	-2.87958	6.05227	5.97871	6.52498	7.33104	1.88233
A_24_P229871	283982	LINC00469	NA	NA	0.909834	7.91432	3.93433	0.00706336	0.191792	-2.10915	7.58705	7.76487	8.65578	8.51581	1.87883
A_33_P3213822	3776	KCNK2	hsa04024	cAMP signaling pathway - Homo sapiens (human)	0.909587	5.03752	3.67237	0.00968353	0.205808	-2.42773	4.69349	4.83078	6.03005	5.31339	1.87851
A_33_P3213822	3776	KCNK2	hsa04261	Adrenergic signaling in cardiomyocytes - Homo sapiens (human)	0.909587	5.03752	3.67237	0.00968353	0.205808	-2.42773	4.69349	4.83078	6.03005	5.31339	1.87851
A_33_P3213822	3776	KCNK2	hsa04927	Cortisol synthesis and secretion - Homo sapiens (human)	0.909587	5.03752	3.67237	0.00968353	0.205808	-2.42773	4.69349	4.83078	6.03005	5.31339	1.87851
A_33_P3213822	3776	KCNK2	hsa04934	Cushing syndrome - Homo sapiens (human)	0.909587	5.03752	3.67237	0.00968353	0.205808	-2.42773	4.69349	4.83078	6.03005	5.31339	1.87851
A_33_P3213822	3776	KCNK2	hsa04971	Gastric acid secretion - Homo sapiens (human)	0.909587	5.03752	3.67237	0.00968353	0.205808	-2.42773	4.69349	4.83078	6.03005	5.31339	1.87851
A_33_P3533001	286480	UBE2E4P	NA	NA	0.908634	6.36275	4.69788	0.00298699	0.15807	-1.24663	5.85625	5.85227	6.89229	6.6335	1.87727
A_24_P115007	7915	ALDH5A1	hsa00250	Alanine, aspartate and glutamate metabolism - Homo sapiens (human)	0.908453	7.08465	4.10254	0.0058	0.1856	-1.91064	6.58955	6.57512	7.77131	7.21027	1.87703
A_24_P115007	7915	ALDH5A1	hsa00650	Butanoate metabolism - Homo sapiens (human)	0.908453	7.08465	4.10254	0.0058	0.1856	-1.91064	6.58955	6.57512	7.77131	7.21027	1.87703
A_24_P115007	7915	ALDH5A1	hsa01100	Metabolic pathways - Homo sapiens (human)	0.908453	7.08465	4.10254	0.0058	0.1856	-1.91064	6.58955	6.57512	7.77131	7.21027	1.87703
A_24_P337334	1635	DCTD	hsa00240	Pyrimidine metabolism - Homo sapiens (human)	0.90749	9.1912	3.49551	0.0120539	0.21705	-2.64912	8.65339	8.60576	9.63601	9.43813	1.87578
A_24_P337334	1635	DCTD	hsa01100	Metabolic pathways - Homo sapiens (human)	0.90749	9.1912	3.49551	0.0120539	0.21705	-2.64912	8.65339	8.60576	9.63601	9.43813	1.87578
A_24_P337334	1635	DCTD	hsa01232	Nucleotide metabolism - Homo sapiens (human)	0.90749	9.1912	3.49551	0.0120539	0.21705	-2.64912	8.65339	8.60576	9.63601	9.43813	1.87578
A_23_P120442	8202	NCOA3	hsa01522	Endocrine resistance - Homo sapiens (human)	0.90632	6.44489	4.32041	0.00690233	0.179787	-1.71841	5.96137	6.00719	6.96288	6.81832	1.87426
A_23_P120442	8202	NCOA3	hsa04915	Estrogen signaling pathway - Homo sapiens (human)	0.90632	6.44489	4.32041	0.00690233	0.179787	-1.71841	5.96137	6.00719	6.96288	6.81832	1.87426
A_23_P120442	8202	NCOA3	hsa04919	Thyroid hormone signaling pathway - Homo sapiens (human)	0.90632	6.44489	4.32041	0.00690233	0.179787	-1.71841	5.96137	6.00719	6.96288	6.81832	1.87426
A_23_P120442	8202	NCOA3	hsa05200	Pathways in cancer - Homo sapiens (human)	0.90632	6.44489	4.32041	0.00690233	0.179787	-1.71841	5.96137	6.00719	6.96288	6.81832	1.87426
A_23_P120442	8202	NCOA3	hsa05224	Breast cancer - Homo sapiens (human)	0.90632	6.44489	4.32041	0.00690233	0.179787	-1.71841	5.96137	6.00719	6.96288	6.81832	1.87426
A_23_P210886	598	BCL2L1	hsa01521	EGFR tyrosine kinase inhibitor resistance - Homo sapiens (human)	0.905065	8.78582	2.47242	0.0477557	0.305737	-4.01047	8.22171	8.26404	8.91214	9.38375	1.87263
A_23_P210886	598	BCL2L1	hsa01524	Platinum drug resistance - Homo sapiens (human)	0.905065	8.78582	2.47242	0.0477557	0.305737	-4.01047	8.22171	8.26404	8.91214	9.38375	1.87263
A_23_P210886	598	BCL2L1	hsa04014	Ras signaling pathway - Homo sapiens (human)	0.905065	8.78582	2.47242	0.0477557	0.305737	-4.01047	8.22171	8.26404	8.91214	9.38375	1.87263
A_23_P210886	598	BCL2L1	hsa04064	NF-kappa B signaling pathway - Homo sapiens (human)	0.905065	8.78582	2.47242	0.0477557	0.305737	-4.01047	8.22171	8.26404	8.91214	9.38375	1.87263
A_23_P210886	598	BCL2L1	hsa04115	p53 signaling pathway - Homo sapiens (human)	0.905065	8.78582	2.47242	0.0477557	0.305737	-4.01047	8.22171	8.26404	8.91214	9.38375	1.87263
A_23_P210886	598	BCL2L1	hsa04137	Mitophagy - animal - Homo sapiens (human)	0.905065	8.78582	2.47242	0.0477557	0.305737	-4.01047	8.22171	8.26404	8.91214	9.38375	1.87263
A_23_P210886	598	BCL2L1	hsa04140	Autophagy - animal - Homo sapiens (human)	0.905065	8.78582	2.47242	0.0477557	0.305737	-4.01047	8.22171	8.26404	8.91214	9.38375	1.87263
A_23_P210886	598	BCL2L1	hsa04151	PI3K-Akt signaling pathway - Homo sapiens (human)	0.905065	8.78582	2.47242	0.0477557	0.305737	-4.01047	8.22171	8.26404	8.91214	9.38375	1.87263
A_23_P210886	598	BCL2L1	hsa04210	Apoptosis - Homo sapiens (human)	0.905065	8.78582	2.47242	0.0477557	0.305737	-4.01047	8.22171	8.26404	8.91214	9.38375	1.87263
A_23_P210886	598	BCL2L1	hsa04215	Apoptosis - multiple species - Homo sapiens (human)	0.905065	8.78582	2.47242	0.0477557	0.305737	-4.01047	8.22171	8.26404	8.91214	9.38375	1.87263
A_23_P210886	598	BCL2L1	hsa04621	NOD-like receptor signaling pathway - Homo sapiens (human)	0.905065	8.78582	2.47242	0.0477557	0.305737	-4.01047	8.22171	8.26404	8.91214	9.38375	1.87263
A_23_P210886	598	BCL2L1	hsa04630	JAK-STAT signaling pathway - Homo sapiens (human)	0.905065	8.78582	2.47242	0.0477557	0.305737	-4.01047	8.22171	8.26404	8.91214	9.38375	1.87263
A_23_P210886	598	BCL2L1	hsa05012	Parkinson disease - Homo sapiens (human)	0.905065	8.78582	2.47242	0.0477557	0.305737	-4.01047	8.22171	8.26404	8.91214	9.38375	1.87263
A_23_P210886	598	BCL2L1	hsa05014	Amyotrophic lateral sclerosis - Homo sapiens (human)	0.905065	8.78582	2.47242	0.0477557	0.305737	-4.01047	8.22171	8.26404	8.91214	9.38375	1.87263
A_23_P210886	598	BCL2L1	hsa05022	Pathways of neurodegeneration - multiple diseases - Homo sapiens (human)	0.905065	8.78582	2.47242	0.0477557	0.305737	-4.01047	8.22171	8.26404	8.91214	9.38375	1.87263
A_23_P210886	598	BCL2L1	hsa05131	Shigellosis - Homo sapiens (human)	0.905065	8.78582	2.47242	0.0477557	0.305737	-4.01047	8.22171	8.26404	8.91214	9.38375	1.87263
A_23_P210886	598	BCL2L1	hsa05145	Toxoplasmosis - Homo sapiens (human)	0.905065	8.78582	2.47242	0.0477557	0.305737	-4.01047	8.22171	8.26404	8.91214	9.38375	1.87263
A_23_P210886	598	BCL2L1	hsa05162	Measles - Homo sapiens (human)	0.905065	8.78582	2.47242	0.0477557	0.305737	-4.01047	8.22171	8.26404	8.91214	9.38375	1.87263
A_23_P210886	598	BCL2L1	hsa05166	Human T-cell leukemia virus 1 infection - Homo sapiens (human)	0.905065	8.78582	2.47242	0.0477557	0.305737	-4.01047	8.22171	8.26404	8.91214	9.38375	1.87263
A_23_P210886	598	BCL2L1	hsa05168	Herpes simplex virus 1 infection - Homo sapiens (human)	0.905065	8.78582	2.47242	0.0477557	0.305737	-4.01047	8.22171	8.26404	8.91214	9.38375	1.87263
A_23_P210886	598	BCL2L1	hsa05170	Human immunodeficiency virus 1 infection - Homo sapiens (human)	0.905065	8.78582	2.47242	0.0477557	0.305737	-4.01047	8.22171	8.26404	8.91214	9.38375	1.87263
A_23_P210886	598	BCL2L1	hsa05200	Pathways in cancer - Homo sapiens (human)	0.905065	8.78582	2.47242	0.0477557	0.305737	-4.01047	8.22171	8.26404	8.91214	9.38375	1.87263
A_23_P210886	598	BCL2L1	hsa05202	Transcriptional misregulation in cancer - Homo sapiens (human)	0.905065	8.78582	2.47242	0.0477557	0.305737	-4.01047	8.22171	8.26404	8.91214	9.38375	1.87263
A_23_P210886	598	BCL2L1	hsa05212	Pancreatic cancer - Homo sapiens (human)	0.905065	8.78582	2.47242	0.0477557	0.305737	-4.01047	8.22171	8.26404	8.91214	9.38375	1.87263
A_23_P210886	598	BCL2L1	hsa05220	Chronic myeloid leukemia - Homo sapiens (human)	0.905065	8.78582	2.47242	0.0477557	0.305737	-4.01047	8.22171	8.26404	8.91214	9.38375	1.87263
A_23_P210886	598	BCL2L1	hsa05222	Small cell lung cancer - Homo sapiens (human)	0.905065	8.78582	2.47242	0.0477557	0.305737	-4.01047	8.22171	8.26404	8.91214	9.38375	1.87263
A_23_P210886	598	BCL2L1	hsa05225	Hepatocellular carcinoma - Homo sapiens (human)	0.905065	8.78582	2.47242	0.0477557	0.305737	-4.01047	8.22171	8.26404	8.91214	9.38375	1.87263
A_23_P210886	598	BCL2L1	hsa05417	Lipid and atherosclerosis - Homo sapiens (human)	0.905065	8.78582	2.47242	0.0477557	0.305737	-4.01047	8.22171	8.26404	8.91214	9.38375	1.87263
A_24_P305938	9366	RAB9BP1	NA	NA	0.899969	7.22162	5.65723	0.00113671	0.13101	-0.299375	6.8868	6.69948	7.74446	7.64175	1.86603
A_23_P320578	6004	RGS16	NA	NA	0.899747	10.5951	4.05837	0.00610551	0.186065	-1.96231	10.1264	10.0667	10.8158	11.1768	1.86574
A_23_P73114	5627	PROS1	hsa04610	Complement and coagulation cascades - Homo sapiens (human)	0.899004	6.30056	6.2156	0.00068242	0.111494	0.187724	5.87686	6.0851	6.95226	6.80771	1.86478
A_23_P111753	64983	MRPL32	hsa03010	Ribosome - Homo sapiens (human)	0.891638	12.6102	3.69118	0.00952746	0.205135	-2.40518	12.1574	12.13	13.1285	12.9421	1.85528
A_24_P402898	54726	OTUD4	NA	NA	0.891625	7.33718	2.8124	0.0293231	0.268849	-3.54592	6.8184	6.80494	8.0011	7.4055	1.85526
A_23_P66854	54474	KRT20	hsa04915	Estrogen signaling pathway - Homo sapiens (human)	0.889873	12.0171	2.82535	0.0288159	0.268529	-3.52841	11.6462	11.434	12.3417	12.5182	1.85301
A_23_P66854	54474	KRT20	hsa05150	Staphylococcus aureus infection - Homo sapiens (human)	0.889873	12.0171	2.82535	0.0288159	0.268529	-3.52841	11.6462	11.434	12.3417	12.5182	1.85301
A_23_P118150	23204	ARL6IP1	NA	NA	0.889293	9.42918	2.91074	0.0269292	0.261472	-3.41684	8.97337	8.95581	10.0426	9.66514	1.85227
A_23_P20002	57037	ANKMY2	NA	NA	0.889207	8.0105	3.01364	0.0224136	0.249899	-3.2757	7.52422	7.47697	8.53003	8.24957	1.85216
A_23_P210763	182	JAG1	hsa01522	Endocrine resistance - Homo sapiens (human)	0.887341	8.9505	5.03801	0.00209146	0.143725	-0.893962	8.35063	8.28871	9.13735	9.27667	1.84976
A_23_P210763	182	JAG1	hsa04330	Notch signaling pathway - Homo sapiens (human)	0.887341	8.9505	5.03801	0.00209146	0.143725	-0.893962	8.35063	8.28871	9.13735	9.27667	1.84976
A_23_P210763	182	JAG1	hsa04371	Apelin signaling pathway - Homo sapiens (human)	0.887341	8.9505	5.03801	0.00209146	0.143725	-0.893962	8.35063	8.28871	9.13735	9.27667	1.84976
A_23_P210763	182	JAG1	hsa04658	Th1 and Th2 cell differentiation - Homo sapiens (human)	0.887341	8.9505	5.03801	0.00209146	0.143725	-0.893962	8.35063	8.28871	9.13735	9.27667	1.84976
A_23_P210763	182	JAG1	hsa04668	TNF signaling pathway - Homo sapiens (human)	0.887341	8.9505	5.03801	0.00209146	0.143725	-0.893962	8.35063	8.28871	9.13735	9.27667	1.84976
A_23_P210763	182	JAG1	hsa05165	Human papillomavirus infection - Homo sapiens (human)	0.887341	8.9505	5.03801	0.00209146	0.143725	-0.893962	8.35063	8.28871	9.13735	9.27667	1.84976
A_23_P210763	182	JAG1	hsa05200	Pathways in cancer - Homo sapiens (human)	0.887341	8.9505	5.03801	0.00209146	0.143725	-0.893962	8.35063	8.28871	9.13735	9.27667	1.84976
A_23_P210763	182	JAG1	hsa05207	Chemical carcinogenesis - receptor activation - Homo sapiens (human)	0.887341	8.9505	5.03801	0.00209146	0.143725	-0.893962	8.35063	8.28871	9.13735	9.27667	1.84976
A_23_P210763	182	JAG1	hsa05224	Breast cancer - Homo sapiens (human)	0.887341	8.9505	5.03801	0.00209146	0.143725	-0.893962	8.35063	8.28871	9.13735	9.27667	1.84976
A_23_P145089	3326	HSP90AB1	hsa04141	Protein processing in endoplasmic reticulum - Homo sapiens (human)	0.886364	12.6345	7.56302	0.00022723	0.078581	1.19598	12.1514	12.1435	12.981	13.0867	1.84851
A_23_P145089	3326	HSP90AB1	hsa04151	PI3K-Akt signaling pathway - Homo sapiens (human)	0.886364	12.6345	7.56302	0.00022723	0.078581	1.19598	12.1514	12.1435	12.981	13.0867	1.84851
A_23_P145089	3326	HSP90AB1	hsa04217	Necroptosis - Homo sapiens (human)	0.886364	12.6345	7.56302	0.00022723	0.078581	1.19598	12.1514	12.1435	12.981	13.0867	1.84851
A_23_P145089	3326	HSP90AB1	hsa04612	Antigen processing and presentation - Homo sapiens (human)	0.886364	12.6345	7.56302	0.00022723	0.078581	1.19598	12.1514	12.1435	12.981	13.0867	1.84851
A_23_P145089	3326	HSP90AB1	hsa04621	NOD-like receptor signaling pathway - Homo sapiens (human)	0.886364	12.6345	7.56302	0.00022723	0.078581	1.19598	12.1514	12.1435	12.981	13.0867	1.84851
A_23_P145089	3326	HSP90AB1	hsa04657	IL-17 signaling pathway - Homo sapiens (human)	0.886364	12.6345	7.56302	0.00022723	0.078581	1.19598	12.1514	12.1435	12.981	13.0867	1.84851
A_23_P145089	3326	HSP90AB1	hsa04659	Th17 cell differentiation - Homo sapiens (human)	0.886364	12.6345	7.56302	0.00022723	0.078581	1.19598	12.1514	12.1435	12.981	13.0867	1.84851
A_23_P145089	3326	HSP90AB1	hsa04914	Progesterone-mediated oocyte maturation - Homo sapiens (human)	0.886364	12.6345	7.56302	0.00022723	0.078581	1.19598	12.1514	12.1435	12.981	13.0867	1.84851
A_23_P145089	3326	HSP90AB1	hsa04915	Estrogen signaling pathway - Homo sapiens (human)	0.886364	12.6345	7.56302	0.00022723	0.078581	1.19598	12.1514	12.1435	12.981	13.0867	1.84851
A_23_P145089	3326	HSP90AB1	hsa05132	Salmonella infection - Homo sapiens (human)	0.886364	12.6345	7.56302	0.00022723	0.078581	1.19598	12.1514	12.1435	12.981	13.0867	1.84851
A_23_P145089	3326	HSP90AB1	hsa05200	Pathways in cancer - Homo sapiens (human)	0.886364	12.6345	7.56302	0.00022723	0.078581	1.19598	12.1514	12.1435	12.981	13.0867	1.84851
A_23_P145089	3326	HSP90AB1	hsa05207	Chemical carcinogenesis - receptor activation - Homo sapiens (human)	0.886364	12.6345	7.56302	0.00022723	0.078581	1.19598	12.1514	12.1435	12.981	13.0867	1.84851
A_23_P145089	3326	HSP90AB1	hsa05215	Prostate cancer - Homo sapiens (human)	0.886364	12.6345	7.56302	0.00022723	0.078581	1.19598	12.1514	12.1435	12.981	13.0867	1.84851
A_23_P145089	3326	HSP90AB1	hsa05417	Lipid and atherosclerosis - Homo sapiens (human)	0.886364	12.6345	7.56302	0.00022723	0.078581	1.19598	12.1514	12.1435	12.981	13.0867	1.84851
A_23_P145089	3326	HSP90AB1	hsa05418	Fluid shear stress and atherosclerosis - Homo sapiens (human)	0.886364	12.6345	7.56302	0.00022723	0.078581	1.19598	12.1514	12.1435	12.981	13.0867	1.84851
A_23_P365844	163126	EID2	NA	NA	0.885788	10.1984	4.65076	0.00314218	0.160349	-1.29701	9.78119	9.7477	10.7786	10.5219	1.84777
A_23_P8196	4199	ME1	hsa00620	Pyruvate metabolism - Homo sapiens (human)	0.884829	7.93301	4.98663	0.0022049	0.145026	-0.946017	7.29296	7.32612	8.37441	8.01433	1.84655
A_23_P8196	4199	ME1	hsa01100	Metabolic pathways - Homo sapiens (human)	0.884829	7.93301	4.98663	0.0022049	0.145026	-0.946017	7.29296	7.32612	8.37441	8.01433	1.84655
A_23_P8196	4199	ME1	hsa01200	Carbon metabolism - Homo sapiens (human)	0.884829	7.93301	4.98663	0.0022049	0.145026	-0.946017	7.29296	7.32612	8.37441	8.01433	1.84655
A_23_P8196	4199	ME1	hsa03320	PPAR signaling pathway - Homo sapiens (human)	0.884829	7.93301	4.98663	0.0022049	0.145026	-0.946017	7.29296	7.32612	8.37441	8.01433	1.84655
A_23_P113283	64393	ZMAT3	hsa04115	p53 signaling pathway - Homo sapiens (human)	0.881894	7.09142	4.74394	0.00389585	0.159649	-1.23919	6.67569	6.65774	7.36829	7.72893	1.84279
A_23_P134078	9425	CDYL	NA	NA	0.881421	8.38561	5.74174	0.00104981	0.128422	-0.22277	7.90179	7.86401	8.85014	8.6785	1.84219
A_23_P104798	3606	IL18	hsa04060	Cytokine-cytokine receptor interaction - Homo sapiens (human)	0.879222	8.92462	3.28788	0.01626	0.23007	-2.91811	8.32201	8.3028	8.87963	9.50362	1.83938
A_23_P104798	3606	IL18	hsa04061	Viral protein interaction with cytokine and cytokine receptor - Homo sapiens (human)	0.879222	8.92462	3.28788	0.01626	0.23007	-2.91811	8.32201	8.3028	8.87963	9.50362	1.83938
A_23_P104798	3606	IL18	hsa04621	NOD-like receptor signaling pathway - Homo sapiens (human)	0.879222	8.92462	3.28788	0.01626	0.23007	-2.91811	8.32201	8.3028	8.87963	9.50362	1.83938
A_23_P104798	3606	IL18	hsa04623	Cytosolic DNA-sensing pathway - Homo sapiens (human)	0.879222	8.92462	3.28788	0.01626	0.23007	-2.91811	8.32201	8.3028	8.87963	9.50362	1.83938
A_23_P104798	3606	IL18	hsa05130	Pathogenic Escherichia coli infection - Homo sapiens (human)	0.879222	8.92462	3.28788	0.01626	0.23007	-2.91811	8.32201	8.3028	8.87963	9.50362	1.83938
A_23_P104798	3606	IL18	hsa05131	Shigellosis - Homo sapiens (human)	0.879222	8.92462	3.28788	0.01626	0.23007	-2.91811	8.32201	8.3028	8.87963	9.50362	1.83938
A_23_P104798	3606	IL18	hsa05132	Salmonella infection - Homo sapiens (human)	0.879222	8.92462	3.28788	0.01626	0.23007	-2.91811	8.32201	8.3028	8.87963	9.50362	1.83938
A_23_P104798	3606	IL18	hsa05134	Legionellosis - Homo sapiens (human)	0.879222	8.92462	3.28788	0.01626	0.23007	-2.91811	8.32201	8.3028	8.87963	9.50362	1.83938
A_23_P104798	3606	IL18	hsa05135	Yersinia infection - Homo sapiens (human)	0.879222	8.92462	3.28788	0.01626	0.23007	-2.91811	8.32201	8.3028	8.87963	9.50362	1.83938
A_23_P104798	3606	IL18	hsa05143	African trypanosomiasis - Homo sapiens (human)	0.879222	8.92462	3.28788	0.01626	0.23007	-2.91811	8.32201	8.3028	8.87963	9.50362	1.83938
A_23_P104798	3606	IL18	hsa05144	Malaria - Homo sapiens (human)	0.879222	8.92462	3.28788	0.01626	0.23007	-2.91811	8.32201	8.3028	8.87963	9.50362	1.83938
A_23_P104798	3606	IL18	hsa05152	Tuberculosis - Homo sapiens (human)	0.879222	8.92462	3.28788	0.01626	0.23007	-2.91811	8.32201	8.3028	8.87963	9.50362	1.83938
A_23_P104798	3606	IL18	hsa05164	Influenza A - Homo sapiens (human)	0.879222	8.92462	3.28788	0.01626	0.23007	-2.91811	8.32201	8.3028	8.87963	9.50362	1.83938
A_23_P104798	3606	IL18	hsa05321	Inflammatory bowel disease - Homo sapiens (human)	0.879222	8.92462	3.28788	0.01626	0.23007	-2.91811	8.32201	8.3028	8.87963	9.50362	1.83938
A_23_P104798	3606	IL18	hsa05323	Rheumatoid arthritis - Homo sapiens (human)	0.879222	8.92462	3.28788	0.01626	0.23007	-2.91811	8.32201	8.3028	8.87963	9.50362	1.83938
A_23_P104798	3606	IL18	hsa05417	Lipid and atherosclerosis - Homo sapiens (human)	0.879222	8.92462	3.28788	0.01626	0.23007	-2.91811	8.32201	8.3028	8.87963	9.50362	1.83938
A_23_P8582	84668	HYCC1	NA	NA	0.87767	5.40279	6.37941	0.000591395	0.110049	0.3224	5.21378	4.92811	6.04409	5.85314	1.83741
A_24_P357465	58476	TP53INP2	hsa04140	Autophagy - animal - Homo sapiens (human)	0.87741	6.19855	5.1015	0.00196025	0.141578	-0.830221	5.62571	5.81627	6.45852	6.73828	1.83707
A_23_P136671	7364	UGT2B7	hsa00040	Pentose and glucuronate interconversions - Homo sapiens (human)	0.877259	7.47097	5.27664	0.00164396	0.136187	-0.657739	7.52422	7.46443	8.40381	8.33936	1.83688
A_23_P136671	7364	UGT2B7	hsa00053	Ascorbate and aldarate metabolism - Homo sapiens (human)	0.877259	7.47097	5.27664	0.00164396	0.136187	-0.657739	7.52422	7.46443	8.40381	8.33936	1.83688
A_23_P136671	7364	UGT2B7	hsa00140	Steroid hormone biosynthesis - Homo sapiens (human)	0.877259	7.47097	5.27664	0.00164396	0.136187	-0.657739	7.52422	7.46443	8.40381	8.33936	1.83688
A_23_P136671	7364	UGT2B7	hsa00830	Retinol metabolism - Homo sapiens (human)	0.877259	7.47097	5.27664	0.00164396	0.136187	-0.657739	7.52422	7.46443	8.40381	8.33936	1.83688
A_23_P136671	7364	UGT2B7	hsa00860	Porphyrin metabolism - Homo sapiens (human)	0.877259	7.47097	5.27664	0.00164396	0.136187	-0.657739	7.52422	7.46443	8.40381	8.33936	1.83688
A_23_P136671	7364	UGT2B7	hsa00980	Metabolism of xenobiotics by cytochrome P450 - Homo sapiens (human)	0.877259	7.47097	5.27664	0.00164396	0.136187	-0.657739	7.52422	7.46443	8.40381	8.33936	1.83688
A_23_P136671	7364	UGT2B7	hsa00982	Drug metabolism - cytochrome P450 - Homo sapiens (human)	0.877259	7.47097	5.27664	0.00164396	0.136187	-0.657739	7.52422	7.46443	8.40381	8.33936	1.83688
A_23_P136671	7364	UGT2B7	hsa00983	Drug metabolism - other enzymes - Homo sapiens (human)	0.877259	7.47097	5.27664	0.00164396	0.136187	-0.657739	7.52422	7.46443	8.40381	8.33936	1.83688
A_23_P136671	7364	UGT2B7	hsa01100	Metabolic pathways - Homo sapiens (human)	0.877259	7.47097	5.27664	0.00164396	0.136187	-0.657739	7.52422	7.46443	8.40381	8.33936	1.83688
A_23_P136671	7364	UGT2B7	hsa01240	Biosynthesis of cofactors - Homo sapiens (human)	0.877259	7.47097	5.27664	0.00164396	0.136187	-0.657739	7.52422	7.46443	8.40381	8.33936	1.83688
A_23_P136671	7364	UGT2B7	hsa04976	Bile secretion - Homo sapiens (human)	0.877259	7.47097	5.27664	0.00164396	0.136187	-0.657739	7.52422	7.46443	8.40381	8.33936	1.83688
A_23_P136671	7364	UGT2B7	hsa05204	Chemical carcinogenesis - DNA adducts - Homo sapiens (human)	0.877259	7.47097	5.27664	0.00164396	0.136187	-0.657739	7.52422	7.46443	8.40381	8.33936	1.83688
A_23_P136671	7364	UGT2B7	hsa05207	Chemical carcinogenesis - receptor activation - Homo sapiens (human)	0.877259	7.47097	5.27664	0.00164396	0.136187	-0.657739	7.52422	7.46443	8.40381	8.33936	1.83688
A_23_P23611	278	AMY1C	hsa00500	Starch and sucrose metabolism - Homo sapiens (human)	0.872904	7.96377	4.98198	0.0022155	0.145026	-0.950746	7.4846	7.34811	8.24714	8.33138	1.83135
A_23_P23611	278	AMY1C	hsa01100	Metabolic pathways - Homo sapiens (human)	0.872904	7.96377	4.98198	0.0022155	0.145026	-0.950746	7.4846	7.34811	8.24714	8.33138	1.83135
A_23_P23611	278	AMY1C	hsa04970	Salivary secretion - Homo sapiens (human)	0.872904	7.96377	4.98198	0.0022155	0.145026	-0.950746	7.4846	7.34811	8.24714	8.33138	1.83135
A_23_P23611	278	AMY1C	hsa04972	Pancreatic secretion - Homo sapiens (human)	0.872904	7.96377	4.98198	0.0022155	0.145026	-0.950746	7.4846	7.34811	8.24714	8.33138	1.83135
A_23_P23611	278	AMY1C	hsa04973	Carbohydrate digestion and absorption - Homo sapiens (human)	0.872904	7.96377	4.98198	0.0022155	0.145026	-0.950746	7.4846	7.34811	8.24714	8.33138	1.83135
A_23_P391778	23499	MACF1	NA	NA	0.871485	10.6032	6.8968	0.00038309	0.0919778	0.724921	10.1116	10.0251	10.9817	10.8979	1.82954
A_23_P110184	6307	MSMO1	hsa00100	Steroid biosynthesis - Homo sapiens (human)	0.867907	7.35314	4.84269	0.00325816	0.154119	-1.11897	6.74573	6.71249	7.65935	7.53468	1.82501
A_23_P110184	6307	MSMO1	hsa01100	Metabolic pathways - Homo sapiens (human)	0.867907	7.35314	4.84269	0.00325816	0.154119	-1.11897	6.74573	6.71249	7.65935	7.53468	1.82501
A_24_P305223	64693	CTAGE1	NA	NA	0.86416	6.92451	4.19013	0.0052432	0.181382	-1.80917	6.46057	6.24251	7.32143	7.10998	1.82028
A_23_P120281	10913	EDAR	hsa04060	Cytokine-cytokine receptor interaction - Homo sapiens (human)	0.863619	6.32019	4.05802	0.00719871	0.187671	-1.97909	5.65905	5.74356	6.56499	6.56485	1.8196
A_23_P120281	10913	EDAR	hsa04064	NF-kappa B signaling pathway - Homo sapiens (human)	0.863619	6.32019	4.05802	0.00719871	0.187671	-1.97909	5.65905	5.74356	6.56499	6.56485	1.8196
A_24_P352952	54757	FAM20A	NA	NA	0.863517	6.60141	2.78184	0.0305582	0.271358	-3.5873	6.14239	6.02575	6.86298	7.0322	1.81947
A_23_P214798	10492	SYNCRIP	NA	NA	0.861821	11.4462	6.48903	0.000538213	0.106487	0.410531	11.0178	11.1179	11.8884	11.971	1.81733
A_24_P12539	25948	KBTBD2	NA	NA	0.858167	8.74814	3.63078	0.0101909	0.208052	-2.47935	8.24284	8.25418	9.20913	9.00422	1.81273
A_23_P157758	158358	KIAA2026	NA	NA	0.857897	6.78529	3.87101	0.00761574	0.196279	-2.18511	6.3375	6.37745	7.22855	7.20219	1.81239
A_23_P129058	9101	USP8	hsa04137	Mitophagy - animal - Homo sapiens (human)	0.857736	8.84738	2.92944	0.0250643	0.259098	-3.38824	8.41574	8.45775	9.37775	9.21121	1.81219
A_23_P129058	9101	USP8	hsa04144	Endocytosis - Homo sapiens (human)	0.857736	8.84738	2.92944	0.0250643	0.259098	-3.38824	8.41574	8.45775	9.37775	9.21121	1.81219
A_23_P129058	9101	USP8	hsa04934	Cushing syndrome - Homo sapiens (human)	0.857736	8.84738	2.92944	0.0250643	0.259098	-3.38824	8.41574	8.45775	9.37775	9.21121	1.81219
A_33_P3280801	4008	LMO7	hsa04520	Adherens junction - Homo sapiens (human)	0.857131	9.72766	3.8048	0.00824507	0.20021	-2.26526	9.13321	9.14445	10.0418	9.95011	1.81143
A_24_P294719	23197	FAF2	NA	NA	0.856773	9.78965	2.7616	0.031407	0.273216	-3.61475	9.44057	9.37808	10.3898	10.1424	1.81098
A_33_P3379939	3134	HLA-F	hsa04144	Endocytosis - Homo sapiens (human)	0.853726	14.3686	5.45873	0.00137483	0.132538	-0.483517	14.0864	14.1278	14.9375	14.9842	1.80716
A_33_P3379939	3134	HLA-F	hsa04145	Phagosome - Homo sapiens (human)	0.853726	14.3686	5.45873	0.00137483	0.132538	-0.483517	14.0864	14.1278	14.9375	14.9842	1.80716
A_33_P3379939	3134	HLA-F	hsa04218	Cellular senescence - Homo sapiens (human)	0.853726	14.3686	5.45873	0.00137483	0.132538	-0.483517	14.0864	14.1278	14.9375	14.9842	1.80716
A_33_P3379939	3134	HLA-F	hsa04514	Cell adhesion molecules - Homo sapiens (human)	0.853726	14.3686	5.45873	0.00137483	0.132538	-0.483517	14.0864	14.1278	14.9375	14.9842	1.80716
A_33_P3379939	3134	HLA-F	hsa04612	Antigen processing and presentation - Homo sapiens (human)	0.853726	14.3686	5.45873	0.00137483	0.132538	-0.483517	14.0864	14.1278	14.9375	14.9842	1.80716
A_33_P3379939	3134	HLA-F	hsa04940	Type I diabetes mellitus - Homo sapiens (human)	0.853726	14.3686	5.45873	0.00137483	0.132538	-0.483517	14.0864	14.1278	14.9375	14.9842	1.80716
A_33_P3379939	3134	HLA-F	hsa05163	Human cytomegalovirus infection - Homo sapiens (human)	0.853726	14.3686	5.45873	0.00137483	0.132538	-0.483517	14.0864	14.1278	14.9375	14.9842	1.80716
A_33_P3379939	3134	HLA-F	hsa05165	Human papillomavirus infection - Homo sapiens (human)	0.853726	14.3686	5.45873	0.00137483	0.132538	-0.483517	14.0864	14.1278	14.9375	14.9842	1.80716
A_33_P3379939	3134	HLA-F	hsa05166	Human T-cell leukemia virus 1 infection - Homo sapiens (human)	0.853726	14.3686	5.45873	0.00137483	0.132538	-0.483517	14.0864	14.1278	14.9375	14.9842	1.80716
A_33_P3379939	3134	HLA-F	hsa05167	Kaposi sarcoma-associated herpesvirus infection - Homo sapiens (human)	0.853726	14.3686	5.45873	0.00137483	0.132538	-0.483517	14.0864	14.1278	14.9375	14.9842	1.80716
A_33_P3379939	3134	HLA-F	hsa05168	Herpes simplex virus 1 infection - Homo sapiens (human)	0.853726	14.3686	5.45873	0.00137483	0.132538	-0.483517	14.0864	14.1278	14.9375	14.9842	1.80716
A_33_P3379939	3134	HLA-F	hsa05169	Epstein-Barr virus infection - Homo sapiens (human)	0.853726	14.3686	5.45873	0.00137483	0.132538	-0.483517	14.0864	14.1278	14.9375	14.9842	1.80716
A_33_P3379939	3134	HLA-F	hsa05170	Human immunodeficiency virus 1 infection - Homo sapiens (human)	0.853726	14.3686	5.45873	0.00137483	0.132538	-0.483517	14.0864	14.1278	14.9375	14.9842	1.80716
A_33_P3379939	3134	HLA-F	hsa05203	Viral carcinogenesis - Homo sapiens (human)	0.853726	14.3686	5.45873	0.00137483	0.132538	-0.483517	14.0864	14.1278	14.9375	14.9842	1.80716
A_33_P3379939	3134	HLA-F	hsa05320	Autoimmune thyroid disease - Homo sapiens (human)	0.853726	14.3686	5.45873	0.00137483	0.132538	-0.483517	14.0864	14.1278	14.9375	14.9842	1.80716
A_33_P3379939	3134	HLA-F	hsa05330	Allograft rejection - Homo sapiens (human)	0.853726	14.3686	5.45873	0.00137483	0.132538	-0.483517	14.0864	14.1278	14.9375	14.9842	1.80716
A_33_P3379939	3134	HLA-F	hsa05332	Graft-versus-host disease - Homo sapiens (human)	0.853726	14.3686	5.45873	0.00137483	0.132538	-0.483517	14.0864	14.1278	14.9375	14.9842	1.80716
A_33_P3379939	3134	HLA-F	hsa05416	Viral myocarditis - Homo sapiens (human)	0.853726	14.3686	5.45873	0.00137483	0.132538	-0.483517	14.0864	14.1278	14.9375	14.9842	1.80716
A_24_P270460	3429	IFI27	NA	NA	0.853519	15.1685	2.56262	0.0412148	0.295023	-3.88613	15.1038	15.1124	15.9345	15.9887	1.8069
A_23_P92536	1259	CNGA1	hsa04022	cGMP-PKG signaling pathway - Homo sapiens (human)	0.853094	6.41108	5.11846	0.00192679	0.140873	-0.813306	5.98995	6.05468	6.9048	6.84601	1.80637
A_23_P92536	1259	CNGA1	hsa04024	cAMP signaling pathway - Homo sapiens (human)	0.853094	6.41108	5.11846	0.00192679	0.140873	-0.813306	5.98995	6.05468	6.9048	6.84601	1.80637
A_23_P92536	1259	CNGA1	hsa04744	Phototransduction - Homo sapiens (human)	0.853094	6.41108	5.11846	0.00192679	0.140873	-0.813306	5.98995	6.05468	6.9048	6.84601	1.80637
A_24_P20369	54716	SLC6A20	NA	NA	0.852919	5.25715	6.80956	0.000411434	0.0952588	0.659397	4.73019	4.96193	5.71691	5.68104	1.80615
A_33_P3220728	6239	RREB1	NA	NA	0.852298	7.91164	2.75832	0.0315468	0.273411	-3.6192	7.45024	7.48985	8.54566	8.09902	1.80537
A_23_P128698	10253	SPRY2	hsa05206	MicroRNAs in cancer - Homo sapiens (human)	0.851183	11.416	3.98034	0.00668986	0.188009	-2.05438	10.8811	10.95	11.9738	11.5597	1.80398
A_23_P396934	57495	NWD2	NA	NA	0.850727	5.03125	4.33698	0.00443848	0.174961	-1.64197	4.66297	4.70813	5.24423	5.82831	1.80341
A_23_P126416	7075	TIE1	NA	NA	0.850071	8.31386	3.89526	0.00739879	0.195333	-2.15595	7.91073	7.97346	9.01255	8.57178	1.80259
A_24_P256380	79971	WLS	NA	NA	0.849698	8.42692	3.75446	0.008762	0.201425	-2.32668	7.8973	7.97346	8.77355	8.7966	1.80212
A_23_P72025	788	SLC25A20	hsa04714	Thermogenesis - Homo sapiens (human)	0.849519	8.70692	2.68941	0.0346436	0.280889	-3.71291	8.2819	8.35339	9.24054	9.09378	1.8019
A_23_P137238	8284	KDM5D	NA	NA	0.845928	8.64618	2.45164	0.0480462	0.307531	-4.03833	8.12653	8.22172	9.1564	8.8837	1.79742
A_23_P150768	11309	SLCO2B1	NA	NA	0.845198	8.03953	3.20425	0.0174662	0.234385	-3.02405	8.02829	7.9334	8.67243	8.97966	1.79651
A_23_P40693	2033	EP300	hsa03250	Viral life cycle - HIV-1 - Homo sapiens (human)	0.845037	8.29127	2.62148	0.0380141	0.287726	-3.80561	7.91073	7.7603	8.85733	8.50377	1.79631
A_23_P40693	2033	EP300	hsa04024	cAMP signaling pathway - Homo sapiens (human)	0.845037	8.29127	2.62148	0.0380141	0.287726	-3.80561	7.91073	7.7603	8.85733	8.50377	1.79631
A_23_P40693	2033	EP300	hsa04066	HIF-1 signaling pathway - Homo sapiens (human)	0.845037	8.29127	2.62148	0.0380141	0.287726	-3.80561	7.91073	7.7603	8.85733	8.50377	1.79631
A_23_P40693	2033	EP300	hsa04068	FoxO signaling pathway - Homo sapiens (human)	0.845037	8.29127	2.62148	0.0380141	0.287726	-3.80561	7.91073	7.7603	8.85733	8.50377	1.79631
A_23_P40693	2033	EP300	hsa04110	Cell cycle - Homo sapiens (human)	0.845037	8.29127	2.62148	0.0380141	0.287726	-3.80561	7.91073	7.7603	8.85733	8.50377	1.79631
A_23_P40693	2033	EP300	hsa04310	Wnt signaling pathway - Homo sapiens (human)	0.845037	8.29127	2.62148	0.0380141	0.287726	-3.80561	7.91073	7.7603	8.85733	8.50377	1.79631
A_23_P40693	2033	EP300	hsa04330	Notch signaling pathway - Homo sapiens (human)	0.845037	8.29127	2.62148	0.0380141	0.287726	-3.80561	7.91073	7.7603	8.85733	8.50377	1.79631
A_23_P40693	2033	EP300	hsa04350	TGF-beta signaling pathway - Homo sapiens (human)	0.845037	8.29127	2.62148	0.0380141	0.287726	-3.80561	7.91073	7.7603	8.85733	8.50377	1.79631
A_23_P40693	2033	EP300	hsa04520	Adherens junction - Homo sapiens (human)	0.845037	8.29127	2.62148	0.0380141	0.287726	-3.80561	7.91073	7.7603	8.85733	8.50377	1.79631
A_23_P40693	2033	EP300	hsa04630	JAK-STAT signaling pathway - Homo sapiens (human)	0.845037	8.29127	2.62148	0.0380141	0.287726	-3.80561	7.91073	7.7603	8.85733	8.50377	1.79631
A_23_P40693	2033	EP300	hsa04720	Long-term potentiation - Homo sapiens (human)	0.845037	8.29127	2.62148	0.0380141	0.287726	-3.80561	7.91073	7.7603	8.85733	8.50377	1.79631
A_23_P40693	2033	EP300	hsa04916	Melanogenesis - Homo sapiens (human)	0.845037	8.29127	2.62148	0.0380141	0.287726	-3.80561	7.91073	7.7603	8.85733	8.50377	1.79631
A_23_P40693	2033	EP300	hsa04919	Thyroid hormone signaling pathway - Homo sapiens (human)	0.845037	8.29127	2.62148	0.0380141	0.287726	-3.80561	7.91073	7.7603	8.85733	8.50377	1.79631
A_23_P40693	2033	EP300	hsa04922	Glucagon signaling pathway - Homo sapiens (human)	0.845037	8.29127	2.62148	0.0380141	0.287726	-3.80561	7.91073	7.7603	8.85733	8.50377	1.79631
A_23_P40693	2033	EP300	hsa04935	Growth hormone synthesis, secretion and action - Homo sapiens (human)	0.845037	8.29127	2.62148	0.0380141	0.287726	-3.80561	7.91073	7.7603	8.85733	8.50377	1.79631
A_23_P40693	2033	EP300	hsa05016	Huntington disease - Homo sapiens (human)	0.845037	8.29127	2.62148	0.0380141	0.287726	-3.80561	7.91073	7.7603	8.85733	8.50377	1.79631
A_23_P40693	2033	EP300	hsa05152	Tuberculosis - Homo sapiens (human)	0.845037	8.29127	2.62148	0.0380141	0.287726	-3.80561	7.91073	7.7603	8.85733	8.50377	1.79631
A_23_P40693	2033	EP300	hsa05161	Hepatitis B - Homo sapiens (human)	0.845037	8.29127	2.62148	0.0380141	0.287726	-3.80561	7.91073	7.7603	8.85733	8.50377	1.79631
A_23_P40693	2033	EP300	hsa05164	Influenza A - Homo sapiens (human)	0.845037	8.29127	2.62148	0.0380141	0.287726	-3.80561	7.91073	7.7603	8.85733	8.50377	1.79631
A_23_P40693	2033	EP300	hsa05165	Human papillomavirus infection - Homo sapiens (human)	0.845037	8.29127	2.62148	0.0380141	0.287726	-3.80561	7.91073	7.7603	8.85733	8.50377	1.79631
A_23_P40693	2033	EP300	hsa05166	Human T-cell leukemia virus 1 infection - Homo sapiens (human)	0.845037	8.29127	2.62148	0.0380141	0.287726	-3.80561	7.91073	7.7603	8.85733	8.50377	1.79631
A_23_P40693	2033	EP300	hsa05167	Kaposi sarcoma-associated herpesvirus infection - Homo sapiens (human)	0.845037	8.29127	2.62148	0.0380141	0.287726	-3.80561	7.91073	7.7603	8.85733	8.50377	1.79631
A_23_P40693	2033	EP300	hsa05200	Pathways in cancer - Homo sapiens (human)	0.845037	8.29127	2.62148	0.0380141	0.287726	-3.80561	7.91073	7.7603	8.85733	8.50377	1.79631
A_23_P40693	2033	EP300	hsa05203	Viral carcinogenesis - Homo sapiens (human)	0.845037	8.29127	2.62148	0.0380141	0.287726	-3.80561	7.91073	7.7603	8.85733	8.50377	1.79631
A_23_P40693	2033	EP300	hsa05206	MicroRNAs in cancer - Homo sapiens (human)	0.845037	8.29127	2.62148	0.0380141	0.287726	-3.80561	7.91073	7.7603	8.85733	8.50377	1.79631
A_23_P40693	2033	EP300	hsa05211	Renal cell carcinoma - Homo sapiens (human)	0.845037	8.29127	2.62148	0.0380141	0.287726	-3.80561	7.91073	7.7603	8.85733	8.50377	1.79631
A_23_P40693	2033	EP300	hsa05215	Prostate cancer - Homo sapiens (human)	0.845037	8.29127	2.62148	0.0380141	0.287726	-3.80561	7.91073	7.7603	8.85733	8.50377	1.79631
A_23_P82929	4856	CCN3	NA	NA	0.844994	6.70752	3.97325	0.00674595	0.188863	-2.0628	6.36316	6.45476	7.48415	7.02375	1.79626
A_23_P252052	11259	FILIP1L	NA	NA	0.844953	9.09649	5.85649	0.000943615	0.126289	-0.12043	8.40052	8.46562	9.3686	9.18746	1.79621
A_33_P3382606	285231	FBXW12	NA	NA	0.844388	8.59089	4.86175	0.00251071	0.150447	-1.07434	8.10903	8.08174	8.99963	8.87992	1.7955
A_33_P3330109	3107	HLA-C	hsa04144	Endocytosis - Homo sapiens (human)	0.844317	15.9689	7.11382	0.000321756	0.0894719	0.883954	15.8271	15.8166	16.6417	16.6906	1.79541
A_33_P3330109	3107	HLA-C	hsa04145	Phagosome - Homo sapiens (human)	0.844317	15.9689	7.11382	0.000321756	0.0894719	0.883954	15.8271	15.8166	16.6417	16.6906	1.79541
A_33_P3330109	3107	HLA-C	hsa04218	Cellular senescence - Homo sapiens (human)	0.844317	15.9689	7.11382	0.000321756	0.0894719	0.883954	15.8271	15.8166	16.6417	16.6906	1.79541
A_33_P3330109	3107	HLA-C	hsa04514	Cell adhesion molecules - Homo sapiens (human)	0.844317	15.9689	7.11382	0.000321756	0.0894719	0.883954	15.8271	15.8166	16.6417	16.6906	1.79541
A_33_P3330109	3107	HLA-C	hsa04612	Antigen processing and presentation - Homo sapiens (human)	0.844317	15.9689	7.11382	0.000321756	0.0894719	0.883954	15.8271	15.8166	16.6417	16.6906	1.79541
A_33_P3330109	3107	HLA-C	hsa04650	Natural killer cell mediated cytotoxicity - Homo sapiens (human)	0.844317	15.9689	7.11382	0.000321756	0.0894719	0.883954	15.8271	15.8166	16.6417	16.6906	1.79541
A_33_P3330109	3107	HLA-C	hsa04940	Type I diabetes mellitus - Homo sapiens (human)	0.844317	15.9689	7.11382	0.000321756	0.0894719	0.883954	15.8271	15.8166	16.6417	16.6906	1.79541
A_33_P3330109	3107	HLA-C	hsa05163	Human cytomegalovirus infection - Homo sapiens (human)	0.844317	15.9689	7.11382	0.000321756	0.0894719	0.883954	15.8271	15.8166	16.6417	16.6906	1.79541
A_33_P3330109	3107	HLA-C	hsa05165	Human papillomavirus infection - Homo sapiens (human)	0.844317	15.9689	7.11382	0.000321756	0.0894719	0.883954	15.8271	15.8166	16.6417	16.6906	1.79541
A_33_P3330109	3107	HLA-C	hsa05166	Human T-cell leukemia virus 1 infection - Homo sapiens (human)	0.844317	15.9689	7.11382	0.000321756	0.0894719	0.883954	15.8271	15.8166	16.6417	16.6906	1.79541
A_33_P3330109	3107	HLA-C	hsa05167	Kaposi sarcoma-associated herpesvirus infection - Homo sapiens (human)	0.844317	15.9689	7.11382	0.000321756	0.0894719	0.883954	15.8271	15.8166	16.6417	16.6906	1.79541
A_33_P3330109	3107	HLA-C	hsa05168	Herpes simplex virus 1 infection - Homo sapiens (human)	0.844317	15.9689	7.11382	0.000321756	0.0894719	0.883954	15.8271	15.8166	16.6417	16.6906	1.79541
A_33_P3330109	3107	HLA-C	hsa05169	Epstein-Barr virus infection - Homo sapiens (human)	0.844317	15.9689	7.11382	0.000321756	0.0894719	0.883954	15.8271	15.8166	16.6417	16.6906	1.79541
A_33_P3330109	3107	HLA-C	hsa05170	Human immunodeficiency virus 1 infection - Homo sapiens (human)	0.844317	15.9689	7.11382	0.000321756	0.0894719	0.883954	15.8271	15.8166	16.6417	16.6906	1.79541
A_33_P3330109	3107	HLA-C	hsa05203	Viral carcinogenesis - Homo sapiens (human)	0.844317	15.9689	7.11382	0.000321756	0.0894719	0.883954	15.8271	15.8166	16.6417	16.6906	1.79541
A_33_P3330109	3107	HLA-C	hsa05320	Autoimmune thyroid disease - Homo sapiens (human)	0.844317	15.9689	7.11382	0.000321756	0.0894719	0.883954	15.8271	15.8166	16.6417	16.6906	1.79541
A_33_P3330109	3107	HLA-C	hsa05330	Allograft rejection - Homo sapiens (human)	0.844317	15.9689	7.11382	0.000321756	0.0894719	0.883954	15.8271	15.8166	16.6417	16.6906	1.79541
A_33_P3330109	3107	HLA-C	hsa05332	Graft-versus-host disease - Homo sapiens (human)	0.844317	15.9689	7.11382	0.000321756	0.0894719	0.883954	15.8271	15.8166	16.6417	16.6906	1.79541
A_33_P3330109	3107	HLA-C	hsa05416	Viral myocarditis - Homo sapiens (human)	0.844317	15.9689	7.11382	0.000321756	0.0894719	0.883954	15.8271	15.8166	16.6417	16.6906	1.79541
A_32_P74752	100131289	LOC100131289	NA	NA	0.843984	5.91923	5.40216	0.00145269	0.132975	-0.537084	5.45304	5.60548	6.45852	6.28797	1.795
A_23_P81408	27430	MAT2B	hsa00270	Cysteine and methionine metabolism - Homo sapiens (human)	0.843689	10.1448	2.84654	0.028006	0.266727	-3.49979	9.62732	9.60511	10.7352	10.1846	1.79463
A_23_P81408	27430	MAT2B	hsa01100	Metabolic pathways - Homo sapiens (human)	0.843689	10.1448	2.84654	0.028006	0.266727	-3.49979	9.62732	9.60511	10.7352	10.1846	1.79463
A_23_P81408	27430	MAT2B	hsa01230	Biosynthesis of amino acids - Homo sapiens (human)	0.843689	10.1448	2.84654	0.028006	0.266727	-3.49979	9.62732	9.60511	10.7352	10.1846	1.79463
A_23_P81408	27430	MAT2B	hsa01240	Biosynthesis of cofactors - Homo sapiens (human)	0.843689	10.1448	2.84654	0.028006	0.266727	-3.49979	9.62732	9.60511	10.7352	10.1846	1.79463
A_24_P194881	85358	SHANK3	hsa04724	Glutamatergic synapse - Homo sapiens (human)	0.843485	6.87649	5.75222	0.00103957	0.128422	-0.213345	6.39922	6.35168	7.24106	7.19681	1.79438
A_23_P14165	2841	GPR18	NA	NA	0.843409	6.30729	5.33943	0.00154493	0.132975	-0.597076	5.62571	5.69271	6.47483	6.53041	1.79428
A_23_P39542	130355	C2orf76	NA	NA	0.843253	7.25125	4.06607	0.00605094	0.186065	-1.95327	6.82849	6.71329	7.63869	7.5896	1.79409
A_23_P9894	10196	PRMT3	NA	NA	0.843231	7.668	2.77588	0.0308054	0.271993	-3.59537	7.13186	7.13186	8.30032	7.64985	1.79406
A_23_P37441	567	B2M	hsa04612	Antigen processing and presentation - Homo sapiens (human)	0.842796	14.8888	3.31364	0.015968	0.229548	-2.88586	14.4627	14.4271	15.3351	15.2404	1.79352
A_23_P37441	567	B2M	hsa05163	Human cytomegalovirus infection - Homo sapiens (human)	0.842796	14.8888	3.31364	0.015968	0.229548	-2.88586	14.4627	14.4271	15.3351	15.2404	1.79352
A_23_P37441	567	B2M	hsa05166	Human T-cell leukemia virus 1 infection - Homo sapiens (human)	0.842796	14.8888	3.31364	0.015968	0.229548	-2.88586	14.4627	14.4271	15.3351	15.2404	1.79352
A_23_P37441	567	B2M	hsa05168	Herpes simplex virus 1 infection - Homo sapiens (human)	0.842796	14.8888	3.31364	0.015968	0.229548	-2.88586	14.4627	14.4271	15.3351	15.2404	1.79352
A_23_P37441	567	B2M	hsa05169	Epstein-Barr virus infection - Homo sapiens (human)	0.842796	14.8888	3.31364	0.015968	0.229548	-2.88586	14.4627	14.4271	15.3351	15.2404	1.79352
A_23_P37441	567	B2M	hsa05170	Human immunodeficiency virus 1 infection - Homo sapiens (human)	0.842796	14.8888	3.31364	0.015968	0.229548	-2.88586	14.4627	14.4271	15.3351	15.2404	1.79352
A_23_P397543	285908	LINC00174	NA	NA	0.842736	7.1245	4.36669	0.00429304	0.172901	-1.6086	6.56489	6.781	7.62586	7.4055	1.79345
A_23_P210515	57727	NCOA5	NA	NA	0.842473	6.55136	2.50753	0.0444686	0.301939	-3.96164	6.06758	6.14876	6.99875	6.90254	1.79312
A_23_P22671	6845	VAMP7	hsa04130	SNARE interactions in vesicular transport - Homo sapiens (human)	0.841403	10.6989	5.75293	0.00103887	0.128422	-0.2127	10.286	10.307	11.0011	11.2747	1.79179
A_24_P274270	6772	STAT1	hsa04062	Chemokine signaling pathway - Homo sapiens (human)	0.840861	9.14945	3.07846	0.021338	0.24581	-3.19187	8.664	8.76823	9.53152	9.58243	1.79112
A_24_P274270	6772	STAT1	hsa04217	Necroptosis - Homo sapiens (human)	0.840861	9.14945	3.07846	0.021338	0.24581	-3.19187	8.664	8.76823	9.53152	9.58243	1.79112
A_24_P274270	6772	STAT1	hsa04380	Osteoclast differentiation - Homo sapiens (human)	0.840861	9.14945	3.07846	0.021338	0.24581	-3.19187	8.664	8.76823	9.53152	9.58243	1.79112
A_24_P274270	6772	STAT1	hsa04620	Toll-like receptor signaling pathway - Homo sapiens (human)	0.840861	9.14945	3.07846	0.021338	0.24581	-3.19187	8.664	8.76823	9.53152	9.58243	1.79112
A_24_P274270	6772	STAT1	hsa04621	NOD-like receptor signaling pathway - Homo sapiens (human)	0.840861	9.14945	3.07846	0.021338	0.24581	-3.19187	8.664	8.76823	9.53152	9.58243	1.79112
A_24_P274270	6772	STAT1	hsa04625	C-type lectin receptor signaling pathway - Homo sapiens (human)	0.840861	9.14945	3.07846	0.021338	0.24581	-3.19187	8.664	8.76823	9.53152	9.58243	1.79112
A_24_P274270	6772	STAT1	hsa04630	JAK-STAT signaling pathway - Homo sapiens (human)	0.840861	9.14945	3.07846	0.021338	0.24581	-3.19187	8.664	8.76823	9.53152	9.58243	1.79112
A_24_P274270	6772	STAT1	hsa04658	Th1 and Th2 cell differentiation - Homo sapiens (human)	0.840861	9.14945	3.07846	0.021338	0.24581	-3.19187	8.664	8.76823	9.53152	9.58243	1.79112
A_24_P274270	6772	STAT1	hsa04659	Th17 cell differentiation - Homo sapiens (human)	0.840861	9.14945	3.07846	0.021338	0.24581	-3.19187	8.664	8.76823	9.53152	9.58243	1.79112
A_24_P274270	6772	STAT1	hsa04917	Prolactin signaling pathway - Homo sapiens (human)	0.840861	9.14945	3.07846	0.021338	0.24581	-3.19187	8.664	8.76823	9.53152	9.58243	1.79112
A_24_P274270	6772	STAT1	hsa04919	Thyroid hormone signaling pathway - Homo sapiens (human)	0.840861	9.14945	3.07846	0.021338	0.24581	-3.19187	8.664	8.76823	9.53152	9.58243	1.79112
A_24_P274270	6772	STAT1	hsa04933	AGE-RAGE signaling pathway in diabetic complications - Homo sapiens (human)	0.840861	9.14945	3.07846	0.021338	0.24581	-3.19187	8.664	8.76823	9.53152	9.58243	1.79112
A_24_P274270	6772	STAT1	hsa04935	Growth hormone synthesis, secretion and action - Homo sapiens (human)	0.840861	9.14945	3.07846	0.021338	0.24581	-3.19187	8.664	8.76823	9.53152	9.58243	1.79112
A_24_P274270	6772	STAT1	hsa05140	Leishmaniasis - Homo sapiens (human)	0.840861	9.14945	3.07846	0.021338	0.24581	-3.19187	8.664	8.76823	9.53152	9.58243	1.79112
A_24_P274270	6772	STAT1	hsa05145	Toxoplasmosis - Homo sapiens (human)	0.840861	9.14945	3.07846	0.021338	0.24581	-3.19187	8.664	8.76823	9.53152	9.58243	1.79112
A_24_P274270	6772	STAT1	hsa05152	Tuberculosis - Homo sapiens (human)	0.840861	9.14945	3.07846	0.021338	0.24581	-3.19187	8.664	8.76823	9.53152	9.58243	1.79112
A_24_P274270	6772	STAT1	hsa05160	Hepatitis C - Homo sapiens (human)	0.840861	9.14945	3.07846	0.021338	0.24581	-3.19187	8.664	8.76823	9.53152	9.58243	1.79112
A_24_P274270	6772	STAT1	hsa05161	Hepatitis B - Homo sapiens (human)	0.840861	9.14945	3.07846	0.021338	0.24581	-3.19187	8.664	8.76823	9.53152	9.58243	1.79112
A_24_P274270	6772	STAT1	hsa05162	Measles - Homo sapiens (human)	0.840861	9.14945	3.07846	0.021338	0.24581	-3.19187	8.664	8.76823	9.53152	9.58243	1.79112
A_24_P274270	6772	STAT1	hsa05164	Influenza A - Homo sapiens (human)	0.840861	9.14945	3.07846	0.021338	0.24581	-3.19187	8.664	8.76823	9.53152	9.58243	1.79112
A_24_P274270	6772	STAT1	hsa05165	Human papillomavirus infection - Homo sapiens (human)	0.840861	9.14945	3.07846	0.021338	0.24581	-3.19187	8.664	8.76823	9.53152	9.58243	1.79112
A_24_P274270	6772	STAT1	hsa05167	Kaposi sarcoma-associated herpesvirus infection - Homo sapiens (human)	0.840861	9.14945	3.07846	0.021338	0.24581	-3.19187	8.664	8.76823	9.53152	9.58243	1.79112
A_24_P274270	6772	STAT1	hsa05168	Herpes simplex virus 1 infection - Homo sapiens (human)	0.840861	9.14945	3.07846	0.021338	0.24581	-3.19187	8.664	8.76823	9.53152	9.58243	1.79112
A_24_P274270	6772	STAT1	hsa05169	Epstein-Barr virus infection - Homo sapiens (human)	0.840861	9.14945	3.07846	0.021338	0.24581	-3.19187	8.664	8.76823	9.53152	9.58243	1.79112
A_24_P274270	6772	STAT1	hsa05171	Coronavirus disease - COVID-19 - Homo sapiens (human)	0.840861	9.14945	3.07846	0.021338	0.24581	-3.19187	8.664	8.76823	9.53152	9.58243	1.79112
A_24_P274270	6772	STAT1	hsa05200	Pathways in cancer - Homo sapiens (human)	0.840861	9.14945	3.07846	0.021338	0.24581	-3.19187	8.664	8.76823	9.53152	9.58243	1.79112
A_24_P274270	6772	STAT1	hsa05212	Pancreatic cancer - Homo sapiens (human)	0.840861	9.14945	3.07846	0.021338	0.24581	-3.19187	8.664	8.76823	9.53152	9.58243	1.79112
A_24_P274270	6772	STAT1	hsa05235	PD-L1 expression and PD-1 checkpoint pathway in cancer - Homo sapiens (human)	0.840861	9.14945	3.07846	0.021338	0.24581	-3.19187	8.664	8.76823	9.53152	9.58243	1.79112
A_24_P274270	6772	STAT1	hsa05321	Inflammatory bowel disease - Homo sapiens (human)	0.840861	9.14945	3.07846	0.021338	0.24581	-3.19187	8.664	8.76823	9.53152	9.58243	1.79112
A_24_P303454	26230	TIAM2	NA	NA	0.840475	8.79613	3.42289	0.013206	0.222272	-2.74144	8.45029	8.35339	9.26792	9.21671	1.79064
A_32_P53524	9423	NTN1	hsa04360	Axon guidance - Homo sapiens (human)	0.837612	8.82973	3.81902	0.0081052	0.199487	-2.24799	8.51263	8.58913	9.3686	9.40839	1.78709
A_24_P360206	56138	PCDHA11	NA	NA	0.836427	5.63298	2.7659	0.0312244	0.272621	-3.60891	5.40467	5.2647	6.3702	5.97202	1.78562
A_33_P3297930	1296	COL8A2	hsa04974	Protein digestion and absorption - Homo sapiens (human)	0.836246	7.35148	3.19351	0.0177109	0.234688	-3.0381	7.26353	7.26496	8.19264	8.00835	1.7854
A_23_P74609	50486	G0S2	NA	NA	0.834806	7.50491	2.59392	0.0394789	0.291361	-3.84329	7.16735	7.22159	7.62586	8.43269	1.78362
A_23_P2283	6866	TAC3	hsa04080	Neuroactive ligand-receptor interaction - Homo sapiens (human)	0.834221	6.55909	2.73482	0.0325682	0.275415	-3.65111	6.22909	6.24251	7.14239	6.99765	1.78289
A_24_P337657	6722	SRF	hsa04010	MAPK signaling pathway - Homo sapiens (human)	0.83333	7.21316	4.43894	0.00396103	0.168166	-1.52805	6.81039	6.781	7.55746	7.70058	1.78179
A_24_P337657	6722	SRF	hsa04022	cGMP-PKG signaling pathway - Homo sapiens (human)	0.83333	7.21316	4.43894	0.00396103	0.168166	-1.52805	6.81039	6.781	7.55746	7.70058	1.78179
A_24_P337657	6722	SRF	hsa05166	Human T-cell leukemia virus 1 infection - Homo sapiens (human)	0.83333	7.21316	4.43894	0.00396103	0.168166	-1.52805	6.81039	6.781	7.55746	7.70058	1.78179
A_24_P337657	6722	SRF	hsa05203	Viral carcinogenesis - Homo sapiens (human)	0.83333	7.21316	4.43894	0.00396103	0.168166	-1.52805	6.81039	6.781	7.55746	7.70058	1.78179
A_23_P39766	2744	GLS	hsa00220	Arginine biosynthesis - Homo sapiens (human)	0.831075	10.124	3.62154	0.0103074	0.208514	-2.49085	9.91621	9.83808	10.3906	11.0258	1.77901
A_23_P39766	2744	GLS	hsa00250	Alanine, aspartate and glutamate metabolism - Homo sapiens (human)	0.831075	10.124	3.62154	0.0103074	0.208514	-2.49085	9.91621	9.83808	10.3906	11.0258	1.77901
A_23_P39766	2744	GLS	hsa00470	D-Amino acid metabolism - Homo sapiens (human)	0.831075	10.124	3.62154	0.0103074	0.208514	-2.49085	9.91621	9.83808	10.3906	11.0258	1.77901
A_23_P39766	2744	GLS	hsa01100	Metabolic pathways - Homo sapiens (human)	0.831075	10.124	3.62154	0.0103074	0.208514	-2.49085	9.91621	9.83808	10.3906	11.0258	1.77901
A_23_P39766	2744	GLS	hsa04724	Glutamatergic synapse - Homo sapiens (human)	0.831075	10.124	3.62154	0.0103074	0.208514	-2.49085	9.91621	9.83808	10.3906	11.0258	1.77901
A_23_P39766	2744	GLS	hsa04727	GABAergic synapse - Homo sapiens (human)	0.831075	10.124	3.62154	0.0103074	0.208514	-2.49085	9.91621	9.83808	10.3906	11.0258	1.77901
A_23_P39766	2744	GLS	hsa04964	Proximal tubule bicarbonate reclamation - Homo sapiens (human)	0.831075	10.124	3.62154	0.0103074	0.208514	-2.49085	9.91621	9.83808	10.3906	11.0258	1.77901
A_23_P39766	2744	GLS	hsa05206	MicroRNAs in cancer - Homo sapiens (human)	0.831075	10.124	3.62154	0.0103074	0.208514	-2.49085	9.91621	9.83808	10.3906	11.0258	1.77901
A_23_P39766	2744	GLS	hsa05230	Central carbon metabolism in cancer - Homo sapiens (human)	0.831075	10.124	3.62154	0.0103074	0.208514	-2.49085	9.91621	9.83808	10.3906	11.0258	1.77901
A_33_P3399019	125893	ZNF816	hsa05168	Herpes simplex virus 1 infection - Homo sapiens (human)	0.831013	8.56587	2.48804	0.0456838	0.304108	-3.98838	7.76915	7.62784	9.05066	8.00835	1.77893
A_24_P40594	57594	HOMEZ	NA	NA	0.830886	8.57605	3.74245	0.0088906	0.201425	-2.3414	8.15292	8.17742	9.09145	8.90066	1.77878
A_24_P365526	3055	HCK	hsa04062	Chemokine signaling pathway - Homo sapiens (human)	0.829597	8.45341	3.46026	0.0125987	0.219315	-2.69383	7.70951	7.83863	8.38508	8.82226	1.77719
A_24_P365526	3055	HCK	hsa04666	Fc gamma R-mediated phagocytosis - Homo sapiens (human)	0.829597	8.45341	3.46026	0.0125987	0.219315	-2.69383	7.70951	7.83863	8.38508	8.82226	1.77719
A_24_P365526	3055	HCK	hsa05167	Kaposi sarcoma-associated herpesvirus infection - Homo sapiens (human)	0.829597	8.45341	3.46026	0.0125987	0.219315	-2.69383	7.70951	7.83863	8.38508	8.82226	1.77719
A_23_P24104	5328	PLAU	hsa04064	NF-kappa B signaling pathway - Homo sapiens (human)	0.827306	11.2337	2.45135	0.0493264	0.308899	-4.03891	10.71	10.7796	11.2124	11.9318	1.77437
A_23_P24104	5328	PLAU	hsa04610	Complement and coagulation cascades - Homo sapiens (human)	0.827306	11.2337	2.45135	0.0493264	0.308899	-4.03891	10.71	10.7796	11.2124	11.9318	1.77437
A_23_P24104	5328	PLAU	hsa05202	Transcriptional misregulation in cancer - Homo sapiens (human)	0.827306	11.2337	2.45135	0.0493264	0.308899	-4.03891	10.71	10.7796	11.2124	11.9318	1.77437
A_23_P24104	5328	PLAU	hsa05205	Proteoglycans in cancer - Homo sapiens (human)	0.827306	11.2337	2.45135	0.0493264	0.308899	-4.03891	10.71	10.7796	11.2124	11.9318	1.77437
A_23_P24104	5328	PLAU	hsa05206	MicroRNAs in cancer - Homo sapiens (human)	0.827306	11.2337	2.45135	0.0493264	0.308899	-4.03891	10.71	10.7796	11.2124	11.9318	1.77437
A_23_P24104	5328	PLAU	hsa05215	Prostate cancer - Homo sapiens (human)	0.827306	11.2337	2.45135	0.0493264	0.308899	-4.03891	10.71	10.7796	11.2124	11.9318	1.77437
A_23_P145529	5570	PKIB	NA	NA	0.826607	5.3503	5.06902	0.00202616	0.142322	-0.862743	5.10504	4.92811	6.00531	5.68104	1.77351
A_24_P347704	10664	CTCF	NA	NA	0.826048	8.56744	2.83889	0.0282956	0.267045	-3.51012	8.07481	8.04538	9.07286	8.69943	1.77282
A_23_P407112	132671	SPATA18	NA	NA	0.82552	8.88499	5.36153	0.0015117	0.132975	-0.575871	8.40052	8.5103	9.18821	9.37365	1.77217
A_24_P128442	6913	TBX15	NA	NA	0.824903	8.51467	5.7495	0.00104221	0.128422	-0.215791	8.22935	8.26535	9.11642	9.0281	1.77142
A_23_P16992	8502	PKP4	NA	NA	0.824899	9.57812	3.11059	0.0197305	0.242834	-3.14713	9.15749	9.12703	10.0569	9.87741	1.77141
A_24_P58122	23358	USP24	NA	NA	0.824823	8.63907	3.15936	0.0185142	0.237785	-3.0829	8.2819	8.1953	9.1964	8.93045	1.77132
A_24_P113824	23585	TMEM50A	NA	NA	0.824702	10.8178	3.29402	0.0155584	0.228679	-2.90718	10.4107	10.362	11.3387	11.0834	1.77117
A_32_P126375	4810	NHS	NA	NA	0.823976	7.19933	3.57535	0.010913	0.210842	-2.54857	6.85625	6.80494	7.94015	7.36899	1.77028
A_33_P3249936	200844	CFAP20DC	NA	NA	0.823509	6.97965	2.94829	0.024443	0.256787	-3.36299	6.56489	6.66455	7.49708	7.37938	1.7697
A_23_P123086	114796	PSMG3-AS1	NA	NA	0.822257	5.80314	5.7397	0.00105181	0.128422	-0.224607	5.4963	5.34824	6.34269	6.14636	1.76817
A_23_P46936	1959	EGR2	hsa04625	C-type lectin receptor signaling pathway - Homo sapiens (human)	0.820283	6.97648	3.63166	0.0101798	0.208052	-2.47825	6.49763	6.40491	7.38022	7.16288	1.76575
A_23_P46936	1959	EGR2	hsa05161	Hepatitis B - Homo sapiens (human)	0.820283	6.97648	3.63166	0.0101798	0.208052	-2.47825	6.49763	6.40491	7.38022	7.16288	1.76575
A_23_P46936	1959	EGR2	hsa05166	Human T-cell leukemia virus 1 infection - Homo sapiens (human)	0.820283	6.97648	3.63166	0.0101798	0.208052	-2.47825	6.49763	6.40491	7.38022	7.16288	1.76575
A_23_P46936	1959	EGR2	hsa05203	Viral carcinogenesis - Homo sapiens (human)	0.820283	6.97648	3.63166	0.0101798	0.208052	-2.47825	6.49763	6.40491	7.38022	7.16288	1.76575
A_23_P31844	526	ATP6V1B2	hsa00190	Oxidative phosphorylation - Homo sapiens (human)	0.820222	9.17193	3.8576	0.00773881	0.197589	-2.20129	8.70578	8.63919	9.63269	9.35272	1.76568
A_23_P31844	526	ATP6V1B2	hsa01100	Metabolic pathways - Homo sapiens (human)	0.820222	9.17193	3.8576	0.00773881	0.197589	-2.20129	8.70578	8.63919	9.63269	9.35272	1.76568
A_23_P31844	526	ATP6V1B2	hsa04145	Phagosome - Homo sapiens (human)	0.820222	9.17193	3.8576	0.00773881	0.197589	-2.20129	8.70578	8.63919	9.63269	9.35272	1.76568
A_23_P31844	526	ATP6V1B2	hsa04150	mTOR signaling pathway - Homo sapiens (human)	0.820222	9.17193	3.8576	0.00773881	0.197589	-2.20129	8.70578	8.63919	9.63269	9.35272	1.76568
A_23_P31844	526	ATP6V1B2	hsa04721	Synaptic vesicle cycle - Homo sapiens (human)	0.820222	9.17193	3.8576	0.00773881	0.197589	-2.20129	8.70578	8.63919	9.63269	9.35272	1.76568
A_23_P31844	526	ATP6V1B2	hsa04966	Collecting duct acid secretion - Homo sapiens (human)	0.820222	9.17193	3.8576	0.00773881	0.197589	-2.20129	8.70578	8.63919	9.63269	9.35272	1.76568
A_23_P31844	526	ATP6V1B2	hsa05110	Vibrio cholerae infection - Homo sapiens (human)	0.820222	9.17193	3.8576	0.00773881	0.197589	-2.20129	8.70578	8.63919	9.63269	9.35272	1.76568
A_23_P31844	526	ATP6V1B2	hsa05120	Epithelial cell signaling in Helicobacter pylori infection - Homo sapiens (human)	0.820222	9.17193	3.8576	0.00773881	0.197589	-2.20129	8.70578	8.63919	9.63269	9.35272	1.76568
A_23_P31844	526	ATP6V1B2	hsa05165	Human papillomavirus infection - Homo sapiens (human)	0.820222	9.17193	3.8576	0.00773881	0.197589	-2.20129	8.70578	8.63919	9.63269	9.35272	1.76568
A_23_P31844	526	ATP6V1B2	hsa05323	Rheumatoid arthritis - Homo sapiens (human)	0.820222	9.17193	3.8576	0.00773881	0.197589	-2.20129	8.70578	8.63919	9.63269	9.35272	1.76568
A_24_P363679	51606	ATP6V1H	hsa00190	Oxidative phosphorylation - Homo sapiens (human)	0.820036	7.8169	4.1819	0.00529294	0.181382	-1.81865	7.41738	7.36304	8.26483	8.15566	1.76545
A_24_P363679	51606	ATP6V1H	hsa01100	Metabolic pathways - Homo sapiens (human)	0.820036	7.8169	4.1819	0.00529294	0.181382	-1.81865	7.41738	7.36304	8.26483	8.15566	1.76545
A_24_P363679	51606	ATP6V1H	hsa04142	Lysosome - Homo sapiens (human)	0.820036	7.8169	4.1819	0.00529294	0.181382	-1.81865	7.41738	7.36304	8.26483	8.15566	1.76545
A_24_P363679	51606	ATP6V1H	hsa04145	Phagosome - Homo sapiens (human)	0.820036	7.8169	4.1819	0.00529294	0.181382	-1.81865	7.41738	7.36304	8.26483	8.15566	1.76545
A_24_P363679	51606	ATP6V1H	hsa04150	mTOR signaling pathway - Homo sapiens (human)	0.820036	7.8169	4.1819	0.00529294	0.181382	-1.81865	7.41738	7.36304	8.26483	8.15566	1.76545
A_24_P363679	51606	ATP6V1H	hsa04721	Synaptic vesicle cycle - Homo sapiens (human)	0.820036	7.8169	4.1819	0.00529294	0.181382	-1.81865	7.41738	7.36304	8.26483	8.15566	1.76545
A_24_P363679	51606	ATP6V1H	hsa05110	Vibrio cholerae infection - Homo sapiens (human)	0.820036	7.8169	4.1819	0.00529294	0.181382	-1.81865	7.41738	7.36304	8.26483	8.15566	1.76545
A_24_P363679	51606	ATP6V1H	hsa05120	Epithelial cell signaling in Helicobacter pylori infection - Homo sapiens (human)	0.820036	7.8169	4.1819	0.00529294	0.181382	-1.81865	7.41738	7.36304	8.26483	8.15566	1.76545
A_24_P363679	51606	ATP6V1H	hsa05152	Tuberculosis - Homo sapiens (human)	0.820036	7.8169	4.1819	0.00529294	0.181382	-1.81865	7.41738	7.36304	8.26483	8.15566	1.76545
A_24_P363679	51606	ATP6V1H	hsa05165	Human papillomavirus infection - Homo sapiens (human)	0.820036	7.8169	4.1819	0.00529294	0.181382	-1.81865	7.41738	7.36304	8.26483	8.15566	1.76545
A_24_P363679	51606	ATP6V1H	hsa05323	Rheumatoid arthritis - Homo sapiens (human)	0.820036	7.8169	4.1819	0.00529294	0.181382	-1.81865	7.41738	7.36304	8.26483	8.15566	1.76545
A_23_P311901	23120	ATP10B	NA	NA	0.819577	9.95982	3.1348	0.0191162	0.239673	-3.1152	9.61772	9.67289	10.4019	10.5278	1.76489
A_23_P207058	9021	SOCS3	hsa04120	Ubiquitin mediated proteolysis - Homo sapiens (human)	0.816328	6.73354	4.27061	0.00478375	0.178733	-1.71709	6.17006	6.0851	7.04181	6.84601	1.76092
A_23_P207058	9021	SOCS3	hsa04380	Osteoclast differentiation - Homo sapiens (human)	0.816328	6.73354	4.27061	0.00478375	0.178733	-1.71709	6.17006	6.0851	7.04181	6.84601	1.76092
A_23_P207058	9021	SOCS3	hsa04630	JAK-STAT signaling pathway - Homo sapiens (human)	0.816328	6.73354	4.27061	0.00478375	0.178733	-1.71709	6.17006	6.0851	7.04181	6.84601	1.76092
A_23_P207058	9021	SOCS3	hsa04668	TNF signaling pathway - Homo sapiens (human)	0.816328	6.73354	4.27061	0.00478375	0.178733	-1.71709	6.17006	6.0851	7.04181	6.84601	1.76092
A_23_P207058	9021	SOCS3	hsa04910	Insulin signaling pathway - Homo sapiens (human)	0.816328	6.73354	4.27061	0.00478375	0.178733	-1.71709	6.17006	6.0851	7.04181	6.84601	1.76092
A_23_P207058	9021	SOCS3	hsa04917	Prolactin signaling pathway - Homo sapiens (human)	0.816328	6.73354	4.27061	0.00478375	0.178733	-1.71709	6.17006	6.0851	7.04181	6.84601	1.76092
A_23_P207058	9021	SOCS3	hsa04920	Adipocytokine signaling pathway - Homo sapiens (human)	0.816328	6.73354	4.27061	0.00478375	0.178733	-1.71709	6.17006	6.0851	7.04181	6.84601	1.76092
A_23_P207058	9021	SOCS3	hsa04930	Type II diabetes mellitus - Homo sapiens (human)	0.816328	6.73354	4.27061	0.00478375	0.178733	-1.71709	6.17006	6.0851	7.04181	6.84601	1.76092
A_23_P207058	9021	SOCS3	hsa04931	Insulin resistance - Homo sapiens (human)	0.816328	6.73354	4.27061	0.00478375	0.178733	-1.71709	6.17006	6.0851	7.04181	6.84601	1.76092
A_23_P207058	9021	SOCS3	hsa04932	Non-alcoholic fatty liver disease - Homo sapiens (human)	0.816328	6.73354	4.27061	0.00478375	0.178733	-1.71709	6.17006	6.0851	7.04181	6.84601	1.76092
A_23_P207058	9021	SOCS3	hsa04935	Growth hormone synthesis, secretion and action - Homo sapiens (human)	0.816328	6.73354	4.27061	0.00478375	0.178733	-1.71709	6.17006	6.0851	7.04181	6.84601	1.76092
A_23_P207058	9021	SOCS3	hsa05160	Hepatitis C - Homo sapiens (human)	0.816328	6.73354	4.27061	0.00478375	0.178733	-1.71709	6.17006	6.0851	7.04181	6.84601	1.76092
A_23_P207058	9021	SOCS3	hsa05164	Influenza A - Homo sapiens (human)	0.816328	6.73354	4.27061	0.00478375	0.178733	-1.71709	6.17006	6.0851	7.04181	6.84601	1.76092
A_23_P207058	9021	SOCS3	hsa05168	Herpes simplex virus 1 infection - Homo sapiens (human)	0.816328	6.73354	4.27061	0.00478375	0.178733	-1.71709	6.17006	6.0851	7.04181	6.84601	1.76092
A_24_P450596	342892	ZNF850	hsa05168	Herpes simplex virus 1 infection - Homo sapiens (human)	0.81619	6.87024	4.09148	0.00587486	0.185769	-1.92355	6.38706	6.40491	7.3665	7.05784	1.76075
A_23_P102517	5147	PDE6D	hsa00230	Purine metabolism - Homo sapiens (human)	0.816021	8.37842	4.1405	0.00757503	0.185642	-1.89624	7.9256	7.92621	8.81134	8.67251	1.76054
A_23_P102517	5147	PDE6D	hsa01100	Metabolic pathways - Homo sapiens (human)	0.816021	8.37842	4.1405	0.00757503	0.185642	-1.89624	7.9256	7.92621	8.81134	8.67251	1.76054
A_23_P93562	27244	SESN1	hsa04115	p53 signaling pathway - Homo sapiens (human)	0.816	9.26303	4.2586	0.00484937	0.179176	-1.73076	9.15324	8.97182	9.98497	9.77209	1.76052
A_23_P93562	27244	SESN1	hsa04211	Longevity regulating pathway - Homo sapiens (human)	0.816	9.26303	4.2586	0.00484937	0.179176	-1.73076	9.15324	8.97182	9.98497	9.77209	1.76052
A_23_P99642	9056	SLC7A7	hsa04974	Protein digestion and absorption - Homo sapiens (human)	0.81493	8.24897	2.83319	0.0285133	0.267786	-3.51781	8.02067	8.05972	8.74062	8.96963	1.75921
A_23_P141960	29946	SERTAD3	NA	NA	0.814134	9.51531	5.41529	0.00143419	0.132975	-0.524613	9.03354	9.2213	10.0091	9.87398	1.75824
A_33_P3342081	639	PRDM1	NA	NA	0.814003	8.11166	5.15696	0.00185319	0.139506	-0.77507	7.67713	7.61813	8.56508	8.35819	1.75808
A_24_P179585	4139	MARK1	NA	NA	0.813811	5.06745	6.43781	0.000562352	0.108614	0.36955	4.73019	4.83078	5.43185	5.75674	1.75785
A_23_P385938	255967	PAN3	hsa03018	RNA degradation - Homo sapiens (human)	0.812921	8.35555	3.37451	0.0140402	0.224349	-2.80337	8.05856	7.88942	8.91385	8.65997	1.75676
A_33_P3271800	22933	SIRT2	hsa00760	Nicotinate and nicotinamide metabolism - Homo sapiens (human)	0.811819	8.32051	2.68657	0.0347782	0.281197	-3.71679	7.93	7.96947	8.74871	8.7744	1.75542
A_33_P3271800	22933	SIRT2	hsa01100	Metabolic pathways - Homo sapiens (human)	0.811819	8.32051	2.68657	0.0347782	0.281197	-3.71679	7.93	7.96947	8.74871	8.7744	1.75542
A_23_P153640	84079	ANKRD27	NA	NA	0.811374	9.02077	3.11546	0.0196054	0.241977	-3.14071	8.70309	8.64591	9.56336	9.40839	1.75488
A_23_P159974	90293	KLHL13	hsa04120	Ubiquitin mediated proteolysis - Homo sapiens (human)	0.810451	7.19626	4.21689	0.00508521	0.181314	-1.77843	6.8184	6.85158	7.65255	7.63834	1.75376
A_24_P368544	115286	SLC25A26	NA	NA	0.810414	6.14744	4.52188	0.00361485	0.164297	-1.43668	5.82301	5.55714	6.3873	6.61369	1.75371
A_33_P3379947	3106	HLA-B	hsa04144	Endocytosis - Homo sapiens (human)	0.810101	14.731	7.6948	0.00020585	0.078581	1.28334	14.6407	14.6743	15.5224	15.4129	1.75333
A_33_P3379947	3106	HLA-B	hsa04145	Phagosome - Homo sapiens (human)	0.810101	14.731	7.6948	0.00020585	0.078581	1.28334	14.6407	14.6743	15.5224	15.4129	1.75333
A_33_P3379947	3106	HLA-B	hsa04218	Cellular senescence - Homo sapiens (human)	0.810101	14.731	7.6948	0.00020585	0.078581	1.28334	14.6407	14.6743	15.5224	15.4129	1.75333
A_33_P3379947	3106	HLA-B	hsa04514	Cell adhesion molecules - Homo sapiens (human)	0.810101	14.731	7.6948	0.00020585	0.078581	1.28334	14.6407	14.6743	15.5224	15.4129	1.75333
A_33_P3379947	3106	HLA-B	hsa04612	Antigen processing and presentation - Homo sapiens (human)	0.810101	14.731	7.6948	0.00020585	0.078581	1.28334	14.6407	14.6743	15.5224	15.4129	1.75333
A_33_P3379947	3106	HLA-B	hsa04650	Natural killer cell mediated cytotoxicity - Homo sapiens (human)	0.810101	14.731	7.6948	0.00020585	0.078581	1.28334	14.6407	14.6743	15.5224	15.4129	1.75333
A_33_P3379947	3106	HLA-B	hsa04940	Type I diabetes mellitus - Homo sapiens (human)	0.810101	14.731	7.6948	0.00020585	0.078581	1.28334	14.6407	14.6743	15.5224	15.4129	1.75333
A_33_P3379947	3106	HLA-B	hsa05163	Human cytomegalovirus infection - Homo sapiens (human)	0.810101	14.731	7.6948	0.00020585	0.078581	1.28334	14.6407	14.6743	15.5224	15.4129	1.75333
A_33_P3379947	3106	HLA-B	hsa05165	Human papillomavirus infection - Homo sapiens (human)	0.810101	14.731	7.6948	0.00020585	0.078581	1.28334	14.6407	14.6743	15.5224	15.4129	1.75333
A_33_P3379947	3106	HLA-B	hsa05166	Human T-cell leukemia virus 1 infection - Homo sapiens (human)	0.810101	14.731	7.6948	0.00020585	0.078581	1.28334	14.6407	14.6743	15.5224	15.4129	1.75333
A_33_P3379947	3106	HLA-B	hsa05167	Kaposi sarcoma-associated herpesvirus infection - Homo sapiens (human)	0.810101	14.731	7.6948	0.00020585	0.078581	1.28334	14.6407	14.6743	15.5224	15.4129	1.75333
A_33_P3379947	3106	HLA-B	hsa05168	Herpes simplex virus 1 infection - Homo sapiens (human)	0.810101	14.731	7.6948	0.00020585	0.078581	1.28334	14.6407	14.6743	15.5224	15.4129	1.75333
A_33_P3379947	3106	HLA-B	hsa05169	Epstein-Barr virus infection - Homo sapiens (human)	0.810101	14.731	7.6948	0.00020585	0.078581	1.28334	14.6407	14.6743	15.5224	15.4129	1.75333
A_33_P3379947	3106	HLA-B	hsa05170	Human immunodeficiency virus 1 infection - Homo sapiens (human)	0.810101	14.731	7.6948	0.00020585	0.078581	1.28334	14.6407	14.6743	15.5224	15.4129	1.75333
A_33_P3379947	3106	HLA-B	hsa05203	Viral carcinogenesis - Homo sapiens (human)	0.810101	14.731	7.6948	0.00020585	0.078581	1.28334	14.6407	14.6743	15.5224	15.4129	1.75333
A_33_P3379947	3106	HLA-B	hsa05320	Autoimmune thyroid disease - Homo sapiens (human)	0.810101	14.731	7.6948	0.00020585	0.078581	1.28334	14.6407	14.6743	15.5224	15.4129	1.75333
A_33_P3379947	3106	HLA-B	hsa05330	Allograft rejection - Homo sapiens (human)	0.810101	14.731	7.6948	0.00020585	0.078581	1.28334	14.6407	14.6743	15.5224	15.4129	1.75333
A_33_P3379947	3106	HLA-B	hsa05332	Graft-versus-host disease - Homo sapiens (human)	0.810101	14.731	7.6948	0.00020585	0.078581	1.28334	14.6407	14.6743	15.5224	15.4129	1.75333
A_33_P3379947	3106	HLA-B	hsa05416	Viral myocarditis - Homo sapiens (human)	0.810101	14.731	7.6948	0.00020585	0.078581	1.28334	14.6407	14.6743	15.5224	15.4129	1.75333
A_23_P143885	50650	ARHGEF3	NA	NA	0.809631	7.93672	5.3339	0.00155338	0.132975	-0.602394	7.36073	7.39553	8.16756	8.20796	1.75276
A_24_P202558	23094	SIPA1L3	hsa04015	Rap1 signaling pathway - Homo sapiens (human)	0.809053	8.49443	4.12683	0.00563926	0.183902	-1.88237	8.17347	8.3072	9.01109	9.08768	1.75206
A_23_P217114	210	ALAD	hsa00860	Porphyrin metabolism - Homo sapiens (human)	0.80867	8.18573	2.58193	0.0401347	0.292344	-3.8597	7.70328	7.77945	8.81075	8.28931	1.7516
A_23_P217114	210	ALAD	hsa01100	Metabolic pathways - Homo sapiens (human)	0.80867	8.18573	2.58193	0.0401347	0.292344	-3.8597	7.70328	7.77945	8.81075	8.28931	1.7516
A_23_P217114	210	ALAD	hsa01240	Biosynthesis of cofactors - Homo sapiens (human)	0.80867	8.18573	2.58193	0.0401347	0.292344	-3.8597	7.70328	7.77945	8.81075	8.28931	1.7516
A_23_P213883	25836	NIPBL	hsa04110	Cell cycle - Homo sapiens (human)	0.807703	10.356	3.36088	0.0142856	0.22518	-2.82089	9.9101	9.83859	10.8958	10.4683	1.75042
A_23_P70384	9025	RNF8	NA	NA	0.806802	8.47875	4.43458	0.00398026	0.168166	-1.53289	8.01177	8.01735	8.75326	8.88946	1.74933
A_23_P94533	1514	CTSL	hsa04140	Autophagy - animal - Homo sapiens (human)	0.806638	9.06964	3.55203	0.0112334	0.212456	-2.57783	8.6698	8.63247	9.53276	9.38277	1.74913
A_23_P94533	1514	CTSL	hsa04142	Lysosome - Homo sapiens (human)	0.806638	9.06964	3.55203	0.0112334	0.212456	-2.57783	8.6698	8.63247	9.53276	9.38277	1.74913
A_23_P94533	1514	CTSL	hsa04145	Phagosome - Homo sapiens (human)	0.806638	9.06964	3.55203	0.0112334	0.212456	-2.57783	8.6698	8.63247	9.53276	9.38277	1.74913
A_23_P94533	1514	CTSL	hsa04210	Apoptosis - Homo sapiens (human)	0.806638	9.06964	3.55203	0.0112334	0.212456	-2.57783	8.6698	8.63247	9.53276	9.38277	1.74913
A_23_P94533	1514	CTSL	hsa04612	Antigen processing and presentation - Homo sapiens (human)	0.806638	9.06964	3.55203	0.0112334	0.212456	-2.57783	8.6698	8.63247	9.53276	9.38277	1.74913
A_23_P94533	1514	CTSL	hsa05205	Proteoglycans in cancer - Homo sapiens (human)	0.806638	9.06964	3.55203	0.0112334	0.212456	-2.57783	8.6698	8.63247	9.53276	9.38277	1.74913
A_23_P94533	1514	CTSL	hsa05323	Rheumatoid arthritis - Homo sapiens (human)	0.806638	9.06964	3.55203	0.0112334	0.212456	-2.57783	8.6698	8.63247	9.53276	9.38277	1.74913
A_23_P94533	1514	CTSL	hsa05418	Fluid shear stress and atherosclerosis - Homo sapiens (human)	0.806638	9.06964	3.55203	0.0112334	0.212456	-2.57783	8.6698	8.63247	9.53276	9.38277	1.74913
A_33_P3223713	10477	UBE2E3	hsa04120	Ubiquitin mediated proteolysis - Homo sapiens (human)	0.806312	9.56641	4.41856	0.0040517	0.170077	-1.55069	9.10132	9.12941	9.97259	9.87076	1.74874
A_23_P31116	55856	ACOT13	NA	NA	0.805845	11.6637	5.11481	0.00193393	0.140873	-0.816941	11.2939	11.2631	12.245	11.9238	1.74817
A_33_P3368750	54852	PAQR5	hsa05207	Chemical carcinogenesis - receptor activation - Homo sapiens (human)	0.80577	8.57743	3.45561	0.0126725	0.219728	-2.69974	8.43862	8.3613	9.12321	9.28826	1.74808
A_23_P347169	57509	MTUS1	NA	NA	0.803942	6.84552	4.57773	0.00340088	0.162594	-1.37581	6.2437	6.58892	7.30922	7.13129	1.74586
A_23_P168211	81552	VOPP1	NA	NA	0.802992	11.6138	5.5929	0.00120834	0.13228	-0.358403	11.1298	11.2431	12.0924	11.8864	1.74472
A_33_P3274194	80333	KCNIP4	NA	NA	0.802388	6.03585	3.03351	0.0218333	0.248022	-3.24926	5.70237	5.55714	6.47483	6.38945	1.74398
A_24_P185604	57446	NDRG3	NA	NA	0.802074	7.21931	2.88415	0.0266281	0.262863	-3.4491	6.77671	6.88196	7.76247	7.50034	1.74361
A_23_P30884	1192	CLIC1	NA	NA	0.801722	14.4254	7.1969	0.00030131	0.0886431	0.943371	14.0401	14.0841	14.8094	14.9182	1.74318
A_24_P207995	3897	L1CAM	hsa04360	Axon guidance - Homo sapiens (human)	0.799573	5.44385	2.57679	0.0404194	0.292883	-3.86674	5.16379	4.83078	5.57196	6.02175	1.74059
A_24_P207995	3897	L1CAM	hsa04514	Cell adhesion molecules - Homo sapiens (human)	0.799573	5.44385	2.57679	0.0404194	0.292883	-3.86674	5.16379	4.83078	5.57196	6.02175	1.74059
A_24_P92952	8289	ARID1A	hsa04714	Thermogenesis - Homo sapiens (human)	0.798194	8.32362	3.21308	0.0172677	0.234002	-3.01251	7.80409	7.86401	8.73349	8.531	1.73892
A_24_P92952	8289	ARID1A	hsa05225	Hepatocellular carcinoma - Homo sapiens (human)	0.798194	8.32362	3.21308	0.0172677	0.234002	-3.01251	7.80409	7.86401	8.73349	8.531	1.73892
A_33_P3313519	89832	CHRFAM7A	NA	NA	0.797964	6.57483	3.31389	0.0151678	0.227569	-2.88147	6.21256	6.35168	7.24106	6.91911	1.73865
A_23_P215566	196	AHR	hsa04659	Th17 cell differentiation - Homo sapiens (human)	0.797918	10.9602	5.26428	0.00166427	0.136187	-0.669746	10.3596	10.3654	11.3146	11.0062	1.73859
A_23_P215566	196	AHR	hsa04934	Cushing syndrome - Homo sapiens (human)	0.797918	10.9602	5.26428	0.00166427	0.136187	-0.669746	10.3596	10.3654	11.3146	11.0062	1.73859
A_23_P215566	196	AHR	hsa05207	Chemical carcinogenesis - receptor activation - Homo sapiens (human)	0.797918	10.9602	5.26428	0.00166427	0.136187	-0.669746	10.3596	10.3654	11.3146	11.0062	1.73859
A_23_P215566	196	AHR	hsa05208	Chemical carcinogenesis - reactive oxygen species - Homo sapiens (human)	0.797918	10.9602	5.26428	0.00166427	0.136187	-0.669746	10.3596	10.3654	11.3146	11.0062	1.73859
A_23_P121795	8470	SORBS2	NA	NA	0.797615	8.92637	2.77139	0.0317848	0.2733	-3.60269	8.73478	8.75023	9.10798	9.97226	1.73823
A_23_P16523	9518	GDF15	hsa04060	Cytokine-cytokine receptor interaction - Homo sapiens (human)	0.797434	16.4854	4.51619	0.00363751	0.164456	-1.44292	16.4137	16.3435	17.1786	17.1735	1.73801
A_23_P21495	8857	FCGBP	NA	NA	0.795838	16.424	2.61313	0.0384514	0.288563	-3.81701	16.3435	16.0717	16.9124	17.0944	1.73609
A_24_P185854	1756	DMD	hsa05410	Hypertrophic cardiomyopathy - Homo sapiens (human)	0.794305	7.44216	3.85716	0.00774292	0.197589	-2.20183	7.07221	7.03968	7.9918	7.7087	1.73424
A_24_P185854	1756	DMD	hsa05412	Arrhythmogenic right ventricular cardiomyopathy - Homo sapiens (human)	0.794305	7.44216	3.85716	0.00774292	0.197589	-2.20183	7.07221	7.03968	7.9918	7.7087	1.73424
A_24_P185854	1756	DMD	hsa05414	Dilated cardiomyopathy - Homo sapiens (human)	0.794305	7.44216	3.85716	0.00774292	0.197589	-2.20183	7.07221	7.03968	7.9918	7.7087	1.73424
A_24_P185854	1756	DMD	hsa05416	Viral myocarditis - Homo sapiens (human)	0.794305	7.44216	3.85716	0.00774292	0.197589	-2.20183	7.07221	7.03968	7.9918	7.7087	1.73424
A_24_P98975	88455	ANKRD13A	NA	NA	0.792987	10.0489	6.08504	0.000766479	0.116764	0.0777778	9.761	9.81149	10.5713	10.5871	1.73266
A_24_P117029	3949	LDLR	hsa04144	Endocytosis - Homo sapiens (human)	0.791984	12.2429	4.62898	0.00321695	0.160712	-1.32042	11.5865	11.5164	12.2311	12.4557	1.73145
A_24_P117029	3949	LDLR	hsa04913	Ovarian steroidogenesis - Homo sapiens (human)	0.791984	12.2429	4.62898	0.00321695	0.160712	-1.32042	11.5865	11.5164	12.2311	12.4557	1.73145
A_24_P117029	3949	LDLR	hsa04925	Aldosterone synthesis and secretion - Homo sapiens (human)	0.791984	12.2429	4.62898	0.00321695	0.160712	-1.32042	11.5865	11.5164	12.2311	12.4557	1.73145
A_24_P117029	3949	LDLR	hsa04927	Cortisol synthesis and secretion - Homo sapiens (human)	0.791984	12.2429	4.62898	0.00321695	0.160712	-1.32042	11.5865	11.5164	12.2311	12.4557	1.73145
A_24_P117029	3949	LDLR	hsa04934	Cushing syndrome - Homo sapiens (human)	0.791984	12.2429	4.62898	0.00321695	0.160712	-1.32042	11.5865	11.5164	12.2311	12.4557	1.73145
A_24_P117029	3949	LDLR	hsa04976	Bile secretion - Homo sapiens (human)	0.791984	12.2429	4.62898	0.00321695	0.160712	-1.32042	11.5865	11.5164	12.2311	12.4557	1.73145
A_24_P117029	3949	LDLR	hsa04979	Cholesterol metabolism - Homo sapiens (human)	0.791984	12.2429	4.62898	0.00321695	0.160712	-1.32042	11.5865	11.5164	12.2311	12.4557	1.73145
A_24_P117029	3949	LDLR	hsa05145	Toxoplasmosis - Homo sapiens (human)	0.791984	12.2429	4.62898	0.00321695	0.160712	-1.32042	11.5865	11.5164	12.2311	12.4557	1.73145
A_24_P117029	3949	LDLR	hsa05160	Hepatitis C - Homo sapiens (human)	0.791984	12.2429	4.62898	0.00321695	0.160712	-1.32042	11.5865	11.5164	12.2311	12.4557	1.73145
A_24_P117029	3949	LDLR	hsa05417	Lipid and atherosclerosis - Homo sapiens (human)	0.791984	12.2429	4.62898	0.00321695	0.160712	-1.32042	11.5865	11.5164	12.2311	12.4557	1.73145
A_24_P294982	51534	VTA1	hsa04144	Endocytosis - Homo sapiens (human)	0.789775	8.24372	2.54556	0.0421947	0.297181	-3.9095	7.86281	7.87182	8.73193	8.58225	1.7288
A_23_P359430	25832	NBPF14	NA	NA	0.78916	8.41643	3.19007	0.0177901	0.234885	-3.04261	7.99239	7.9334	8.6508	8.85331	1.72807
A_23_P371266	26052	DNM3	hsa04072	Phospholipase D signaling pathway - Homo sapiens (human)	0.783534	6.12829	3.20344	0.0174845	0.234432	-3.02511	5.57994	5.75711	6.23455	6.66957	1.72134
A_23_P371266	26052	DNM3	hsa04144	Endocytosis - Homo sapiens (human)	0.783534	6.12829	3.20344	0.0174845	0.234432	-3.02511	5.57994	5.75711	6.23455	6.66957	1.72134
A_23_P371266	26052	DNM3	hsa04721	Synaptic vesicle cycle - Homo sapiens (human)	0.783534	6.12829	3.20344	0.0174845	0.234432	-3.02511	5.57994	5.75711	6.23455	6.66957	1.72134
A_23_P371266	26052	DNM3	hsa04961	Endocrine and other factor-regulated calcium reabsorption - Homo sapiens (human)	0.783534	6.12829	3.20344	0.0174845	0.234432	-3.02511	5.57994	5.75711	6.23455	6.66957	1.72134
A_23_P371266	26052	DNM3	hsa05100	Bacterial invasion of epithelial cells - Homo sapiens (human)	0.783534	6.12829	3.20344	0.0174845	0.234432	-3.02511	5.57994	5.75711	6.23455	6.66957	1.72134
A_33_P3287815	9188	DDX21	NA	NA	0.78319	11.4772	3.28844	0.0156703	0.228992	-2.91442	11.0287	10.9225	11.9366	11.5809	1.72093
A_24_P252364	4897	NRCAM	hsa04514	Cell adhesion molecules - Homo sapiens (human)	0.782468	7.58384	4.44148	0.00394992	0.168166	-1.52524	7.29296	7.3203	8.04712	8.13107	1.72007
A_24_P140608	1839	HBEGF	hsa01522	Endocrine resistance - Homo sapiens (human)	0.780819	7.28942	4.32461	0.00450067	0.175313	-1.65592	7.01665	6.781	7.57638	7.78291	1.71811
A_24_P140608	1839	HBEGF	hsa04012	ErbB signaling pathway - Homo sapiens (human)	0.780819	7.28942	4.32461	0.00450067	0.175313	-1.65592	7.01665	6.781	7.57638	7.78291	1.71811
A_24_P140608	1839	HBEGF	hsa04912	GnRH signaling pathway - Homo sapiens (human)	0.780819	7.28942	4.32461	0.00450067	0.175313	-1.65592	7.01665	6.781	7.57638	7.78291	1.71811
A_24_P140608	1839	HBEGF	hsa04915	Estrogen signaling pathway - Homo sapiens (human)	0.780819	7.28942	4.32461	0.00450067	0.175313	-1.65592	7.01665	6.781	7.57638	7.78291	1.71811
A_24_P140608	1839	HBEGF	hsa04928	Parathyroid hormone synthesis, secretion and action - Homo sapiens (human)	0.780819	7.28942	4.32461	0.00450067	0.175313	-1.65592	7.01665	6.781	7.57638	7.78291	1.71811
A_24_P140608	1839	HBEGF	hsa05120	Epithelial cell signaling in Helicobacter pylori infection - Homo sapiens (human)	0.780819	7.28942	4.32461	0.00450067	0.175313	-1.65592	7.01665	6.781	7.57638	7.78291	1.71811
A_24_P140608	1839	HBEGF	hsa05171	Coronavirus disease - COVID-19 - Homo sapiens (human)	0.780819	7.28942	4.32461	0.00450067	0.175313	-1.65592	7.01665	6.781	7.57638	7.78291	1.71811
A_24_P140608	1839	HBEGF	hsa05205	Proteoglycans in cancer - Homo sapiens (human)	0.780819	7.28942	4.32461	0.00450067	0.175313	-1.65592	7.01665	6.781	7.57638	7.78291	1.71811
A_24_P140608	1839	HBEGF	hsa05219	Bladder cancer - Homo sapiens (human)	0.780819	7.28942	4.32461	0.00450067	0.175313	-1.65592	7.01665	6.781	7.57638	7.78291	1.71811
A_23_P144453	93621	MRFAP1	NA	NA	0.779581	12.5946	4.12121	0.00567601	0.184544	-1.8889	12.2137	12.0789	13.0393	12.8124	1.71663
A_24_P354715	4907	NT5E	hsa00230	Purine metabolism - Homo sapiens (human)	0.779142	9.35981	3.77573	0.00853935	0.200541	-2.30068	8.76782	8.72072	9.77236	9.27446	1.71611
A_24_P354715	4907	NT5E	hsa00240	Pyrimidine metabolism - Homo sapiens (human)	0.779142	9.35981	3.77573	0.00853935	0.200541	-2.30068	8.76782	8.72072	9.77236	9.27446	1.71611
A_24_P354715	4907	NT5E	hsa00760	Nicotinate and nicotinamide metabolism - Homo sapiens (human)	0.779142	9.35981	3.77573	0.00853935	0.200541	-2.30068	8.76782	8.72072	9.77236	9.27446	1.71611
A_24_P354715	4907	NT5E	hsa01100	Metabolic pathways - Homo sapiens (human)	0.779142	9.35981	3.77573	0.00853935	0.200541	-2.30068	8.76782	8.72072	9.77236	9.27446	1.71611
A_24_P354715	4907	NT5E	hsa01232	Nucleotide metabolism - Homo sapiens (human)	0.779142	9.35981	3.77573	0.00853935	0.200541	-2.30068	8.76782	8.72072	9.77236	9.27446	1.71611
A_33_P3559060	150379	PNPLA5	NA	NA	0.779061	6.64769	3.18475	0.0179131	0.234941	-3.04957	6.38706	6.14876	7.22855	6.86539	1.71601
A_23_P14716	83440	ADPGK	hsa00010	Glycolysis / Gluconeogenesis - Homo sapiens (human)	0.778857	9.44979	3.05949	0.0210987	0.246089	-3.21476	9.02986	9.0835	9.84191	9.82916	1.71577
A_23_P14716	83440	ADPGK	hsa01100	Metabolic pathways - Homo sapiens (human)	0.778857	9.44979	3.05949	0.0210987	0.246089	-3.21476	9.02986	9.0835	9.84191	9.82916	1.71577
A_23_P14716	83440	ADPGK	hsa01200	Carbon metabolism - Homo sapiens (human)	0.778857	9.44979	3.05949	0.0210987	0.246089	-3.21476	9.02986	9.0835	9.84191	9.82916	1.71577
A_24_P202139	51108	METTL9	NA	NA	0.778758	7.02583	2.76694	0.0311805	0.272543	-3.6075	6.56489	6.61307	7.49708	7.2384	1.71565
A_23_P213592	22838	RNF44	NA	NA	0.778725	10.632	5.15285	0.0018609	0.139506	-0.779141	10.1252	10.2656	11.0675	10.8808	1.71561
A_33_P3211956	10287	RGS19	NA	NA	0.778535	7.01845	2.77787	0.0307228	0.271642	-3.59268	6.43544	6.61307	7.16183	7.44375	1.71539
A_33_P3316953	146713	RBFOX3	NA	NA	0.778432	5.89186	5.26219	0.00166773	0.136187	-0.671778	5.4963	5.81627	6.45029	6.41914	1.71527
A_24_P248185	196500	PIANP	NA	NA	0.778246	9.56714	2.60322	0.0389779	0.290264	-3.83057	9.23473	9.23439	10.3605	9.66511	1.71504
A_24_P6517	57480	PLEKHG1	NA	NA	0.777332	8.35281	4.838	0.00257413	0.152141	-1.09904	8.02067	7.95456	8.79035	8.73955	1.71396
A_33_P3285545	1364	CLDN4	hsa04514	Cell adhesion molecules - Homo sapiens (human)	0.775685	16.9252	4.10968	0.00575221	0.185117	-1.90232	16.6613	16.6176	17.2959	17.5344	1.712
A_33_P3285545	1364	CLDN4	hsa04530	Tight junction - Homo sapiens (human)	0.775685	16.9252	4.10968	0.00575221	0.185117	-1.90232	16.6613	16.6176	17.2959	17.5344	1.712
A_33_P3285545	1364	CLDN4	hsa04670	Leukocyte transendothelial migration - Homo sapiens (human)	0.775685	16.9252	4.10968	0.00575221	0.185117	-1.90232	16.6613	16.6176	17.2959	17.5344	1.712
A_33_P3285545	1364	CLDN4	hsa05130	Pathogenic Escherichia coli infection - Homo sapiens (human)	0.775685	16.9252	4.10968	0.00575221	0.185117	-1.90232	16.6613	16.6176	17.2959	17.5344	1.712
A_33_P3285545	1364	CLDN4	hsa05160	Hepatitis C - Homo sapiens (human)	0.775685	16.9252	4.10968	0.00575221	0.185117	-1.90232	16.6613	16.6176	17.2959	17.5344	1.712
A_24_P252846	119710	IFTAP	NA	NA	0.775511	6.82796	4.0364	0.00626407	0.187	-1.98813	6.25686	6.45476	7.10445	7.15819	1.7118
A_24_P336759	4170	MCL1	hsa04151	PI3K-Akt signaling pathway - Homo sapiens (human)	0.775349	11.055	4.79192	0.00270237	0.152779	-1.14722	10.6296	10.6418	11.4277	11.3944	1.7116
A_24_P336759	4170	MCL1	hsa04210	Apoptosis - Homo sapiens (human)	0.775349	11.055	4.79192	0.00270237	0.152779	-1.14722	10.6296	10.6418	11.4277	11.3944	1.7116
A_24_P336759	4170	MCL1	hsa04630	JAK-STAT signaling pathway - Homo sapiens (human)	0.775349	11.055	4.79192	0.00270237	0.152779	-1.14722	10.6296	10.6418	11.4277	11.3944	1.7116
A_24_P336759	4170	MCL1	hsa05206	MicroRNAs in cancer - Homo sapiens (human)	0.775349	11.055	4.79192	0.00270237	0.152779	-1.14722	10.6296	10.6418	11.4277	11.3944	1.7116
A_33_P3387621	85415	RHPN2	NA	NA	0.775012	13.7602	2.49117	0.045486	0.304002	-3.98408	13.4166	13.4482	14.2576	14.1571	1.7112
A_33_P3340007	220429	CTAGE10P	NA	NA	0.77374	6.96184	4.11958	0.0056867	0.184677	-1.8908	6.41175	6.49796	7.33508	7.12211	1.7097
A_33_P3352970	3656	IRAK2	hsa04722	Neurotrophin signaling pathway - Homo sapiens (human)	0.77331	9.08155	4.71067	0.00294638	0.15807	-1.23303	8.88462	8.90956	9.7197	9.6211	1.70919
A_33_P3352970	3656	IRAK2	hsa05152	Tuberculosis - Homo sapiens (human)	0.77331	9.08155	4.71067	0.00294638	0.15807	-1.23303	8.88462	8.90956	9.7197	9.6211	1.70919
A_23_P218282	54925	ZSCAN32	hsa05168	Herpes simplex virus 1 infection - Homo sapiens (human)	0.771349	8.02254	3.92224	0.00716533	0.193249	-2.12361	7.56394	7.54217	8.30578	8.34303	1.70687
A_33_P3305173	340526	RTL5	NA	NA	0.77027	7.82653	3.98047	0.00668879	0.188009	-2.05422	7.24964	7.18488	8.15408	7.82098	1.70559
A_23_P129801	10966	RAB40B	NA	NA	0.769127	9.00728	3.6287	0.010217	0.208052	-2.48194	8.54893	8.5444	9.60191	9.02967	1.70424
A_33_P3248137	169611	OLFML2A	NA	NA	0.767637	7.90781	4.3214	0.00451697	0.175313	-1.65954	7.38628	7.44972	8.25631	8.11497	1.70248
A_33_P3402091	10461	MERTK	NA	NA	0.766985	6.89769	5.16742	0.00183376	0.139506	-0.764728	6.66869	6.68806	7.46783	7.42288	1.70171
A_23_P27795	10653	SPINT2	NA	NA	0.766589	15.7124	4.74279	0.00284707	0.155264	-1.19897	15.3274	15.31	16.1356	16.035	1.70124
A_24_P29686	83637	ZMIZ2	NA	NA	0.766395	10.9518	3.57884	0.0108659	0.210842	-2.54419	10.6471	10.5767	11.2527	11.5038	1.70101
A_24_P311926	3135	HLA-G	hsa04144	Endocytosis - Homo sapiens (human)	0.765886	15.8609	4.772	0.00276001	0.153379	-1.16815	15.698	15.6703	16.3481	16.552	1.70041
A_24_P311926	3135	HLA-G	hsa04145	Phagosome - Homo sapiens (human)	0.765886	15.8609	4.772	0.00276001	0.153379	-1.16815	15.698	15.6703	16.3481	16.552	1.70041
A_24_P311926	3135	HLA-G	hsa04218	Cellular senescence - Homo sapiens (human)	0.765886	15.8609	4.772	0.00276001	0.153379	-1.16815	15.698	15.6703	16.3481	16.552	1.70041
A_24_P311926	3135	HLA-G	hsa04514	Cell adhesion molecules - Homo sapiens (human)	0.765886	15.8609	4.772	0.00276001	0.153379	-1.16815	15.698	15.6703	16.3481	16.552	1.70041
A_24_P311926	3135	HLA-G	hsa04612	Antigen processing and presentation - Homo sapiens (human)	0.765886	15.8609	4.772	0.00276001	0.153379	-1.16815	15.698	15.6703	16.3481	16.552	1.70041
A_24_P311926	3135	HLA-G	hsa04650	Natural killer cell mediated cytotoxicity - Homo sapiens (human)	0.765886	15.8609	4.772	0.00276001	0.153379	-1.16815	15.698	15.6703	16.3481	16.552	1.70041
A_24_P311926	3135	HLA-G	hsa04940	Type I diabetes mellitus - Homo sapiens (human)	0.765886	15.8609	4.772	0.00276001	0.153379	-1.16815	15.698	15.6703	16.3481	16.552	1.70041
A_24_P311926	3135	HLA-G	hsa05163	Human cytomegalovirus infection - Homo sapiens (human)	0.765886	15.8609	4.772	0.00276001	0.153379	-1.16815	15.698	15.6703	16.3481	16.552	1.70041
A_24_P311926	3135	HLA-G	hsa05165	Human papillomavirus infection - Homo sapiens (human)	0.765886	15.8609	4.772	0.00276001	0.153379	-1.16815	15.698	15.6703	16.3481	16.552	1.70041
A_24_P311926	3135	HLA-G	hsa05166	Human T-cell leukemia virus 1 infection - Homo sapiens (human)	0.765886	15.8609	4.772	0.00276001	0.153379	-1.16815	15.698	15.6703	16.3481	16.552	1.70041
A_24_P311926	3135	HLA-G	hsa05167	Kaposi sarcoma-associated herpesvirus infection - Homo sapiens (human)	0.765886	15.8609	4.772	0.00276001	0.153379	-1.16815	15.698	15.6703	16.3481	16.552	1.70041
A_24_P311926	3135	HLA-G	hsa05168	Herpes simplex virus 1 infection - Homo sapiens (human)	0.765886	15.8609	4.772	0.00276001	0.153379	-1.16815	15.698	15.6703	16.3481	16.552	1.70041
A_24_P311926	3135	HLA-G	hsa05169	Epstein-Barr virus infection - Homo sapiens (human)	0.765886	15.8609	4.772	0.00276001	0.153379	-1.16815	15.698	15.6703	16.3481	16.552	1.70041
A_24_P311926	3135	HLA-G	hsa05170	Human immunodeficiency virus 1 infection - Homo sapiens (human)	0.765886	15.8609	4.772	0.00276001	0.153379	-1.16815	15.698	15.6703	16.3481	16.552	1.70041
A_24_P311926	3135	HLA-G	hsa05203	Viral carcinogenesis - Homo sapiens (human)	0.765886	15.8609	4.772	0.00276001	0.153379	-1.16815	15.698	15.6703	16.3481	16.552	1.70041
A_24_P311926	3135	HLA-G	hsa05320	Autoimmune thyroid disease - Homo sapiens (human)	0.765886	15.8609	4.772	0.00276001	0.153379	-1.16815	15.698	15.6703	16.3481	16.552	1.70041
A_24_P311926	3135	HLA-G	hsa05330	Allograft rejection - Homo sapiens (human)	0.765886	15.8609	4.772	0.00276001	0.153379	-1.16815	15.698	15.6703	16.3481	16.552	1.70041
A_24_P311926	3135	HLA-G	hsa05332	Graft-versus-host disease - Homo sapiens (human)	0.765886	15.8609	4.772	0.00276001	0.153379	-1.16815	15.698	15.6703	16.3481	16.552	1.70041
A_24_P311926	3135	HLA-G	hsa05416	Viral myocarditis - Homo sapiens (human)	0.765886	15.8609	4.772	0.00276001	0.153379	-1.16815	15.698	15.6703	16.3481	16.552	1.70041
A_23_P129903	147166	TRIM16L	NA	NA	0.765816	11.7534	6.33929	0.000612339	0.110049	0.289747	11.2803	11.2444	11.9831	12.0732	1.70033
A_24_P276888	79172	CENPO	NA	NA	-0.766321	8.74958	-5.14349	0.00187859	0.139506	-0.788427	9.19147	9.25313	8.55165	8.3603	0.587915
A_23_P255672	84448	ABLIM2	hsa04360	Axon guidance - Homo sapiens (human)	-0.766783	9.57063	-3.94261	0.00699451	0.191364	-2.09928	10.1736	9.99666	9.34596	9.29069	0.587727
A_33_P3291454	374355	CCDC172	NA	NA	-0.767033	9.28244	-3.53456	0.0114803	0.214066	-2.59982	9.77861	9.81946	9.14775	8.91625	0.587625
A_33_P3352562	126321	MFSD12	NA	NA	-0.767332	9.17432	-3.82719	0.00802603	0.199406	-2.23808	9.58083	9.59839	8.64691	8.99765	0.587503
A_23_P96331	7454	WAS	hsa04062	Chemokine signaling pathway - Homo sapiens (human)	-0.76741	7.66534	-2.91267	0.0256316	0.26053	-3.41076	8.12653	8.12742	7.3628	7.35633	0.587471
A_23_P96331	7454	WAS	hsa04520	Adherens junction - Homo sapiens (human)	-0.76741	7.66534	-2.91267	0.0256316	0.26053	-3.41076	8.12653	8.12742	7.3628	7.35633	0.587471
A_23_P96331	7454	WAS	hsa04530	Tight junction - Homo sapiens (human)	-0.76741	7.66534	-2.91267	0.0256316	0.26053	-3.41076	8.12653	8.12742	7.3628	7.35633	0.587471
A_23_P96331	7454	WAS	hsa04666	Fc gamma R-mediated phagocytosis - Homo sapiens (human)	-0.76741	7.66534	-2.91267	0.0256316	0.26053	-3.41076	8.12653	8.12742	7.3628	7.35633	0.587471
A_23_P96331	7454	WAS	hsa05135	Yersinia infection - Homo sapiens (human)	-0.76741	7.66534	-2.91267	0.0256316	0.26053	-3.41076	8.12653	8.12742	7.3628	7.35633	0.587471
A_23_P96331	7454	WAS	hsa05231	Choline metabolism in cancer - Homo sapiens (human)	-0.76741	7.66534	-2.91267	0.0256316	0.26053	-3.41076	8.12653	8.12742	7.3628	7.35633	0.587471
A_23_P9018	503618	DEFB104B	NA	NA	-0.767472	5.59051	-4.09758	0.00583344	0.185754	-1.91643	6.02175	5.99482	5.10852	5.37311	0.587446
A_23_P50108	10403	NDC80	hsa04110	Cell cycle - Homo sapiens (human)	-0.768539	10.2423	-2.81449	0.0292408	0.268849	-3.5431	10.7352	10.7191	10.2686	9.64858	0.587012
A_23_P59637	9732	DOCK4	hsa04015	Rap1 signaling pathway - Homo sapiens (human)	-0.769191	6.00747	-2.50917	0.0443682	0.301939	-3.95939	6.43544	6.41762	5.88213	5.43254	0.586747
A_23_P128351	84766	CRACR2A	NA	NA	-0.771367	9.19311	-3.32106	0.0150293	0.227569	-2.8722	9.77197	9.88365	9.23641	8.87647	0.585862
A_23_P48997	9051	PSTPIP1	hsa04621	NOD-like receptor signaling pathway - Homo sapiens (human)	-0.771962	8.77841	-4.48331	0.00377145	0.166585	-1.47903	9.09675	9.0199	8.40381	8.16892	0.58562
A_23_P86838	120103	SLC36A4	hsa04974	Protein digestion and absorption - Homo sapiens (human)	-0.773254	8.36529	-4.1829	0.00528683	0.181382	-1.81749	8.91596	8.80115	7.9918	8.1788	0.585096
A_23_P35230	4179	CD46	hsa03267	Virion - Adenovirus - Homo sapiens (human)	-0.773379	9.59365	-3.4173	0.0132995	0.22229	-2.74857	9.90526	9.96165	8.89879	9.42136	0.585046
A_23_P35230	4179	CD46	hsa04610	Complement and coagulation cascades - Homo sapiens (human)	-0.773379	9.59365	-3.4173	0.0132995	0.22229	-2.74857	9.90526	9.96165	8.89879	9.42136	0.585046
A_23_P35230	4179	CD46	hsa05162	Measles - Homo sapiens (human)	-0.773379	9.59365	-3.4173	0.0132995	0.22229	-2.74857	9.90526	9.96165	8.89879	9.42136	0.585046
A_33_P3229335	128312	H2BC26	hsa04613	Neutrophil extracellular trap formation - Homo sapiens (human)	-0.77443	7.52049	-4.7569	0.00280465	0.154393	-1.18407	7.83903	7.9334	7.18115	7.04242	0.584619
A_33_P3229335	128312	H2BC26	hsa05034	Alcoholism - Homo sapiens (human)	-0.77443	7.52049	-4.7569	0.00280465	0.154393	-1.18407	7.83903	7.9334	7.18115	7.04242	0.584619
A_33_P3229335	128312	H2BC26	hsa05203	Viral carcinogenesis - Homo sapiens (human)	-0.77443	7.52049	-4.7569	0.00280465	0.154393	-1.18407	7.83903	7.9334	7.18115	7.04242	0.584619
A_33_P3229335	128312	H2BC26	hsa05322	Systemic lupus erythematosus - Homo sapiens (human)	-0.77443	7.52049	-4.7569	0.00280465	0.154393	-1.18407	7.83903	7.9334	7.18115	7.04242	0.584619
A_32_P18470	340543	TCEAL5	NA	NA	-0.774541	8.10686	-2.9169	0.0254872	0.26008	-3.40508	8.53238	8.73349	7.53398	8.18281	0.584574
A_32_P75284	84056	KATNAL1	NA	NA	-0.775424	7.73967	-3.85087	0.00780135	0.197589	-2.20942	8.2819	8.28871	7.32593	7.69383	0.584217
A_23_P139600	8437	RASAL1	hsa04014	Ras signaling pathway - Homo sapiens (human)	-0.775552	10.3712	-4.10031	0.005815	0.185754	-1.91324	10.6138	10.7267	9.83558	9.95379	0.584165
A_23_P352435	6002	RGS12	NA	NA	-0.776268	7.67182	-2.72063	0.0332024	0.27667	-3.67041	8.05856	8.05972	6.84949	7.71625	0.583875
A_33_P3377763	284124	FLJ36000	NA	NA	-0.779318	8.30912	-2.5593	0.0414036	0.295408	-3.89068	8.73577	8.66884	7.91663	7.92934	0.582642
A_23_P132027	6676	SPAG4	NA	NA	-0.779697	8.52914	-4.54313	0.00353173	0.163716	-1.41346	8.83789	8.82299	8.01565	8.08584	0.582489
A_33_P3321205	57596	BEGAIN	NA	NA	-0.780095	7.93298	-4.6304	0.00321199	0.160712	-1.31888	8.34183	8.44501	7.61614	7.61051	0.582328
A_33_P3248982	23017	FAIM2	NA	NA	-0.781455	7.58642	-4.79182	0.00270264	0.152779	-1.14732	7.96012	7.9334	7.18115	7.14946	0.58178
A_24_P167338	27314	RAB30	NA	NA	-0.781472	6.94485	-3.29539	0.0155313	0.228553	-2.90541	7.38628	7.3203	6.54228	6.60136	0.581773
A_33_P3251073	339456	TMEM52	NA	NA	-0.781852	9.27673	-5.52139	0.00129404	0.132538	-0.424741	9.49486	9.61724	8.8394	8.70899	0.58162
A_32_P218025	100506253	LOC100506253	NA	NA	-0.78473	8.84326	-5.45137	0.00138469	0.132538	-0.490456	9.07165	9.11512	8.38508	8.23222	0.580461
A_23_P30204	57824	HMHB1	NA	NA	-0.785673	10.0872	-2.66588	0.0357737	0.283179	-3.74499	10.5396	10.4824	9.92907	9.52155	0.580081
A_33_P3414789	79187	FSD1	NA	NA	-0.786119	11.4876	-4.17109	0.00535901	0.181452	-1.83112	11.8507	11.954	11.2462	10.9863	0.579902
A_23_P416112	165918	RNF168	NA	NA	-0.78721	7.10456	-2.92649	0.0251633	0.259098	-3.39221	7.50482	7.43712	6.5598	6.80771	0.579463
A_23_P87351	6240	RRM1	hsa00230	Purine metabolism - Homo sapiens (human)	-0.787525	12.139	-5.02308	0.00212373	0.143725	-0.909046	12.6372	12.6162	11.9188	11.7596	0.579337
A_23_P87351	6240	RRM1	hsa00240	Pyrimidine metabolism - Homo sapiens (human)	-0.787525	12.139	-5.02308	0.00212373	0.143725	-0.909046	12.6372	12.6162	11.9188	11.7596	0.579337
A_23_P87351	6240	RRM1	hsa00480	Glutathione metabolism - Homo sapiens (human)	-0.787525	12.139	-5.02308	0.00212373	0.143725	-0.909046	12.6372	12.6162	11.9188	11.7596	0.579337
A_23_P87351	6240	RRM1	hsa00983	Drug metabolism - other enzymes - Homo sapiens (human)	-0.787525	12.139	-5.02308	0.00212373	0.143725	-0.909046	12.6372	12.6162	11.9188	11.7596	0.579337
A_23_P87351	6240	RRM1	hsa01100	Metabolic pathways - Homo sapiens (human)	-0.787525	12.139	-5.02308	0.00212373	0.143725	-0.909046	12.6372	12.6162	11.9188	11.7596	0.579337
A_23_P87351	6240	RRM1	hsa01232	Nucleotide metabolism - Homo sapiens (human)	-0.787525	12.139	-5.02308	0.00212373	0.143725	-0.909046	12.6372	12.6162	11.9188	11.7596	0.579337
A_23_P16252	3816	KLK1	hsa04614	Renin-angiotensin system - Homo sapiens (human)	-0.789437	12.7322	-4.99184	0.00219308	0.144636	-0.940715	13.0707	13.1536	12.4907	12.1547	0.57857
A_23_P16252	3816	KLK1	hsa04961	Endocrine and other factor-regulated calcium reabsorption - Homo sapiens (human)	-0.789437	12.7322	-4.99184	0.00219308	0.144636	-0.940715	13.0707	13.1536	12.4907	12.1547	0.57857
A_23_P69537	10874	NMU	hsa04080	Neuroactive ligand-receptor interaction - Homo sapiens (human)	-0.790016	10.2009	-2.97704	0.0235269	0.25379	-3.32453	10.4486	10.5547	9.86966	9.55367	0.578338
A_33_P3279715	115426	UHRF2	NA	NA	-0.790483	9.09192	-2.73503	0.032559	0.275415	-3.65083	9.42204	9.4472	8.67909	8.60918	0.578151
A_23_P204751	41	ASIC1	hsa04750	Inflammatory mediator regulation of TRP channels - Homo sapiens (human)	-0.791197	6.93511	-3.8793	0.00754081	0.195747	-2.17514	6.91389	7.05724	6.43972	5.94902	0.577864
A_23_P128084	3679	ITGA7	hsa04151	PI3K-Akt signaling pathway - Homo sapiens (human)	-0.791578	10.5396	-4.26788	0.00479856	0.178764	-1.72019	11.2501	11.3382	10.6935	10.3116	0.577712
A_23_P128084	3679	ITGA7	hsa04510	Focal adhesion - Homo sapiens (human)	-0.791578	10.5396	-4.26788	0.00479856	0.178764	-1.72019	11.2501	11.3382	10.6935	10.3116	0.577712
A_23_P128084	3679	ITGA7	hsa04512	ECM-receptor interaction - Homo sapiens (human)	-0.791578	10.5396	-4.26788	0.00479856	0.178764	-1.72019	11.2501	11.3382	10.6935	10.3116	0.577712
A_23_P128084	3679	ITGA7	hsa04810	Regulation of actin cytoskeleton - Homo sapiens (human)	-0.791578	10.5396	-4.26788	0.00479856	0.178764	-1.72019	11.2501	11.3382	10.6935	10.3116	0.577712
A_23_P128084	3679	ITGA7	hsa05165	Human papillomavirus infection - Homo sapiens (human)	-0.791578	10.5396	-4.26788	0.00479856	0.178764	-1.72019	11.2501	11.3382	10.6935	10.3116	0.577712
A_23_P128084	3679	ITGA7	hsa05410	Hypertrophic cardiomyopathy - Homo sapiens (human)	-0.791578	10.5396	-4.26788	0.00479856	0.178764	-1.72019	11.2501	11.3382	10.6935	10.3116	0.577712
A_23_P128084	3679	ITGA7	hsa05412	Arrhythmogenic right ventricular cardiomyopathy - Homo sapiens (human)	-0.791578	10.5396	-4.26788	0.00479856	0.178764	-1.72019	11.2501	11.3382	10.6935	10.3116	0.577712
A_23_P128084	3679	ITGA7	hsa05414	Dilated cardiomyopathy - Homo sapiens (human)	-0.791578	10.5396	-4.26788	0.00479856	0.178764	-1.72019	11.2501	11.3382	10.6935	10.3116	0.577712
A_23_P79562	2168	FABP1	hsa03320	PPAR signaling pathway - Homo sapiens (human)	-0.79189	13.7689	-5.00935	0.0021539	0.143806	-0.922943	14.411	14.396	13.7936	13.4296	0.577587
A_23_P79562	2168	FABP1	hsa04936	Alcoholic liver disease - Homo sapiens (human)	-0.79189	13.7689	-5.00935	0.0021539	0.143806	-0.922943	14.411	14.396	13.7936	13.4296	0.577587
A_23_P79562	2168	FABP1	hsa04975	Fat digestion and absorption - Homo sapiens (human)	-0.79189	13.7689	-5.00935	0.0021539	0.143806	-0.922943	14.411	14.396	13.7936	13.4296	0.577587
A_23_P4536	23136	EPB41L3	NA	NA	-0.792548	7.62461	-3.31326	0.0151799	0.227569	-2.88228	8.19592	8.13121	7.52193	7.22011	0.577324
A_33_P3254695	26768	SNORA73B	NA	NA	-0.793441	12.4813	-3.06523	0.0209401	0.246089	-3.20715	12.7783	12.5798	12.0947	11.6765	0.576966
A_23_P423457	256987	SERINC5	hsa03250	Viral life cycle - HIV-1 - Homo sapiens (human)	-0.794526	9.03797	-2.84112	0.0282107	0.266859	-3.5071	9.44399	9.41019	8.39738	8.86775	0.576533
A_33_P3359071	65057	ACD	NA	NA	-0.796901	10.9058	-4.52974	0.00358387	0.164297	-1.42809	11.1657	11.2941	10.4234	10.4425	0.575584
A_33_P3257808	2177	FANCD2	hsa03460	Fanconi anemia pathway - Homo sapiens (human)	-0.798772	7.5575	-4.17209	0.00535285	0.181452	-1.82996	8.11475	8.08174	7.19346	7.4055	0.574838
A_33_P3362737	57519	STARD9	hsa04814	Motor proteins - Homo sapiens (human)	-0.799042	10.2437	-3.5724	0.0109529	0.210842	-2.55226	10.794	10.7957	10.2747	9.71696	0.574731
A_33_P3284854	102723968	LOC102723968	NA	NA	-0.800987	10.4933	-3.91363	0.00723888	0.194282	-2.13391	10.8725	10.9342	10.1481	10.0567	0.573957
A_23_P86855	28992	MACROD1	NA	NA	-0.802481	9.42745	-5.60451	0.00119504	0.13228	-0.3477	9.69728	9.78265	8.9218	8.95317	0.573362
A_32_P103633	4171	MCM2	hsa03030	DNA replication - Homo sapiens (human)	-0.803218	10.1323	-4.61723	0.00325808	0.160861	-1.33307	10.5388	10.5723	9.60291	9.9018	0.573069
A_32_P103633	4171	MCM2	hsa04110	Cell cycle - Homo sapiens (human)	-0.803218	10.1323	-4.61723	0.00325808	0.160861	-1.33307	10.5388	10.5723	9.60291	9.9018	0.573069
A_33_P3401711	124590	USH1G	NA	NA	-0.803383	6.27849	-5.88888	0.000915885	0.125395	-0.0918863	6.78935	6.89153	6.08008	5.99404	0.573004
A_33_P3308105	8836	GGH	hsa00790	Folate biosynthesis - Homo sapiens (human)	-0.804443	11.3573	-2.67089	0.0355298	0.282636	-3.73815	11.8923	11.8992	11.2808	10.9019	0.572583
A_33_P3308105	8836	GGH	hsa01240	Biosynthesis of cofactors - Homo sapiens (human)	-0.804443	11.3573	-2.67089	0.0355298	0.282636	-3.73815	11.8923	11.8992	11.2808	10.9019	0.572583
A_33_P3308105	8836	GGH	hsa01523	Antifolate resistance - Homo sapiens (human)	-0.804443	11.3573	-2.67089	0.0355298	0.282636	-3.73815	11.8923	11.8992	11.2808	10.9019	0.572583
A_33_P3364089	28234	SLCO1B3	hsa04976	Bile secretion - Homo sapiens (human)	-0.80581	8.85143	-2.99524	0.0229661	0.251292	-3.30023	8.86223	8.94426	8.13418	8.0607	0.572041
A_33_P3325131	821	CANX	hsa04141	Protein processing in endoplasmic reticulum - Homo sapiens (human)	-0.806365	10.8668	-2.50306	0.0447442	0.302578	-3.96777	11.347	11.2707	10.2812	10.7238	0.571821
A_33_P3325131	821	CANX	hsa04145	Phagosome - Homo sapiens (human)	-0.806365	10.8668	-2.50306	0.0447442	0.302578	-3.96777	11.347	11.2707	10.2812	10.7238	0.571821
A_33_P3325131	821	CANX	hsa04612	Antigen processing and presentation - Homo sapiens (human)	-0.806365	10.8668	-2.50306	0.0447442	0.302578	-3.96777	11.347	11.2707	10.2812	10.7238	0.571821
A_33_P3325131	821	CANX	hsa04918	Thyroid hormone synthesis - Homo sapiens (human)	-0.806365	10.8668	-2.50306	0.0447442	0.302578	-3.96777	11.347	11.2707	10.2812	10.7238	0.571821
A_33_P3325131	821	CANX	hsa05166	Human T-cell leukemia virus 1 infection - Homo sapiens (human)	-0.806365	10.8668	-2.50306	0.0447442	0.302578	-3.96777	11.347	11.2707	10.2812	10.7238	0.571821
A_23_P122724	8875	VNN2	hsa00770	Pantothenate and CoA biosynthesis - Homo sapiens (human)	-0.810309	6.36805	-5.0082	0.00265301	0.148669	-0.955391	6.98865	7.02491	6.03456	6.35838	0.57026
A_23_P122724	8875	VNN2	hsa01100	Metabolic pathways - Homo sapiens (human)	-0.810309	6.36805	-5.0082	0.00265301	0.148669	-0.955391	6.98865	7.02491	6.03456	6.35838	0.57026
A_23_P41267	401127	LOC401127	NA	NA	-0.810839	10.603	-4.84922	0.00254394	0.151183	-1.08736	11.0754	11.1221	10.4824	10.0934	0.57005
A_23_P164826	10535	RNASEH2A	hsa03030	DNA replication - Homo sapiens (human)	-0.812379	10.7203	-5.38577	0.00147618	0.132975	-0.552704	11.1287	11.151	10.4811	10.1739	0.569442
A_23_P160934	81611	ANP32E	NA	NA	-0.812716	10.1663	-6.31624	0.000624751	0.110049	0.270893	10.6076	10.5371	9.7694	9.74982	0.569309
A_33_P3215239	9585	KIF20B	hsa04814	Motor proteins - Homo sapiens (human)	-0.81475	7.84108	-4.68304	0.00303493	0.15807	-1.26246	8.32655	8.23165	7.61614	7.31257	0.568507
A_23_P71644	2189	FANCG	hsa03460	Fanconi anemia pathway - Homo sapiens (human)	-0.814881	10.9799	-6.16536	0.000713456	0.112655	0.145697	11.4284	11.5392	10.654	10.6838	0.568455
A_23_P17134	4118	MAL	NA	NA	-0.81704	6.10319	-3.74478	0.00886549	0.201425	-2.33854	6.64265	6.5516	5.82584	5.73433	0.567605
A_23_P68240	150763	GPAT2	hsa00561	Glycerolipid metabolism - Homo sapiens (human)	-0.820744	8.81484	-2.99243	0.0230516	0.251504	-3.30398	9.28515	9.23943	8.43954	8.44355	0.56615
A_23_P68240	150763	GPAT2	hsa00564	Glycerophospholipid metabolism - Homo sapiens (human)	-0.820744	8.81484	-2.99243	0.0230516	0.251504	-3.30398	9.28515	9.23943	8.43954	8.44355	0.56615
A_23_P68240	150763	GPAT2	hsa01100	Metabolic pathways - Homo sapiens (human)	-0.820744	8.81484	-2.99243	0.0230516	0.251504	-3.30398	9.28515	9.23943	8.43954	8.44355	0.56615
A_33_P3383226	2815	GP9	hsa04512	ECM-receptor interaction - Homo sapiens (human)	-0.821828	7.62738	-3.07898	0.0205651	0.245697	-3.18892	8.04799	8.16057	7.0783	7.48661	0.565725
A_33_P3383226	2815	GP9	hsa04611	Platelet activation - Homo sapiens (human)	-0.821828	7.62738	-3.07898	0.0205651	0.245697	-3.18892	8.04799	8.16057	7.0783	7.48661	0.565725
A_33_P3383226	2815	GP9	hsa04640	Hematopoietic cell lineage - Homo sapiens (human)	-0.821828	7.62738	-3.07898	0.0205651	0.245697	-3.18892	8.04799	8.16057	7.0783	7.48661	0.565725
A_23_P60627	247	ALOX15B	hsa00590	Arachidonic acid metabolism - Homo sapiens (human)	-0.82417	6.47638	-3.52345	0.0116404	0.214784	-2.61382	6.93476	6.94934	6.17326	6.0625	0.564807
A_23_P60627	247	ALOX15B	hsa01100	Metabolic pathways - Homo sapiens (human)	-0.82417	6.47638	-3.52345	0.0116404	0.214784	-2.61382	6.93476	6.94934	6.17326	6.0625	0.564807
A_23_P60627	247	ALOX15B	hsa04726	Serotonergic synapse - Homo sapiens (human)	-0.82417	6.47638	-3.52345	0.0116404	0.214784	-2.61382	6.93476	6.94934	6.17326	6.0625	0.564807
A_23_P356677	10846	PDE10A	hsa00230	Purine metabolism - Homo sapiens (human)	-0.825527	6.58131	-2.81573	0.0291917	0.268849	-3.54141	7.06459	7.02268	6.30707	6.12914	0.564276
A_23_P356677	10846	PDE10A	hsa01100	Metabolic pathways - Homo sapiens (human)	-0.825527	6.58131	-2.81573	0.0291917	0.268849	-3.54141	7.06459	7.02268	6.30707	6.12914	0.564276
A_23_P356677	10846	PDE10A	hsa04024	cAMP signaling pathway - Homo sapiens (human)	-0.825527	6.58131	-2.81573	0.0291917	0.268849	-3.54141	7.06459	7.02268	6.30707	6.12914	0.564276
A_23_P356677	10846	PDE10A	hsa05032	Morphine addiction - Homo sapiens (human)	-0.825527	6.58131	-2.81573	0.0291917	0.268849	-3.54141	7.06459	7.02268	6.30707	6.12914	0.564276
A_24_P274814	6916	TBXAS1	hsa00590	Arachidonic acid metabolism - Homo sapiens (human)	-0.826414	10.8203	-3.13655	0.0190725	0.239613	-3.1129	11.0886	11.0574	10.2509	10.2423	0.563929
A_24_P274814	6916	TBXAS1	hsa01100	Metabolic pathways - Homo sapiens (human)	-0.826414	10.8203	-3.13655	0.0190725	0.239613	-3.1129	11.0886	11.0574	10.2509	10.2423	0.563929
A_24_P274814	6916	TBXAS1	hsa04611	Platelet activation - Homo sapiens (human)	-0.826414	10.8203	-3.13655	0.0190725	0.239613	-3.1129	11.0886	11.0574	10.2509	10.2423	0.563929
A_23_P98686	80162	PGGHG	NA	NA	-0.829294	10.6455	-3.43904	0.0129397	0.221216	-2.72083	10.9854	11.0711	10.0117	10.3862	0.562805
A_24_P135322	8829	NRP1	hsa04360	Axon guidance - Homo sapiens (human)	-0.830429	7.3401	-5.1634	0.0018412	0.139506	-0.768698	7.37914	7.39553	6.57638	6.53743	0.562362
A_24_P135322	8829	NRP1	hsa05166	Human T-cell leukemia virus 1 infection - Homo sapiens (human)	-0.830429	7.3401	-5.1634	0.0018412	0.139506	-0.768698	7.37914	7.39553	6.57638	6.53743	0.562362
A_24_P135322	8829	NRP1	hsa05171	Coronavirus disease - COVID-19 - Homo sapiens (human)	-0.830429	7.3401	-5.1634	0.0018412	0.139506	-0.768698	7.37914	7.39553	6.57638	6.53743	0.562362
A_24_P822704	130612	TMEM198	NA	NA	-0.832623	6.9207	-5.60223	0.00119764	0.13228	-0.349804	7.4449	7.44972	6.5598	6.66957	0.561507
A_33_P3249509	4782	NFIC	NA	NA	-0.832874	9.3066	-6.05834	0.000785089	0.116856	0.0549997	9.57593	9.66691	8.80823	8.76887	0.56141
A_33_P3271594	57159	TRIM54	NA	NA	-0.833385	6.98122	-3.96767	0.00679045	0.189292	-2.06943	7.26353	7.46443	6.64205	6.41914	0.561211
A_23_P23966	118738	ZNF488	NA	NA	-0.834162	8.34484	-5.26036	0.00167078	0.136187	-0.673564	8.87466	8.68898	7.94015	7.95517	0.560909
A_23_P78762	51171	HSD17B14	NA	NA	-0.836017	6.85282	-2.70182	0.0340629	0.278905	-3.69601	7.17472	7.23894	6.35217	6.38945	0.560188
A_23_P96087	8971	H1-10	NA	NA	-0.838268	8.62665	-4.54309	0.00353185	0.163716	-1.4135	8.86904	8.96875	8.16015	8.0011	0.559315
A_23_P45365	1287	COL4A5	hsa04151	PI3K-Akt signaling pathway - Homo sapiens (human)	-0.838332	5.32768	-3.7157	0.00918453	0.203075	-2.37426	5.90722	6.11519	4.82655	5.5192	0.55929
A_23_P45365	1287	COL4A5	hsa04510	Focal adhesion - Homo sapiens (human)	-0.838332	5.32768	-3.7157	0.00918453	0.203075	-2.37426	5.90722	6.11519	4.82655	5.5192	0.55929
A_23_P45365	1287	COL4A5	hsa04512	ECM-receptor interaction - Homo sapiens (human)	-0.838332	5.32768	-3.7157	0.00918453	0.203075	-2.37426	5.90722	6.11519	4.82655	5.5192	0.55929
A_23_P45365	1287	COL4A5	hsa04926	Relaxin signaling pathway - Homo sapiens (human)	-0.838332	5.32768	-3.7157	0.00918453	0.203075	-2.37426	5.90722	6.11519	4.82655	5.5192	0.55929
A_23_P45365	1287	COL4A5	hsa04933	AGE-RAGE signaling pathway in diabetic complications - Homo sapiens (human)	-0.838332	5.32768	-3.7157	0.00918453	0.203075	-2.37426	5.90722	6.11519	4.82655	5.5192	0.55929
A_23_P45365	1287	COL4A5	hsa04974	Protein digestion and absorption - Homo sapiens (human)	-0.838332	5.32768	-3.7157	0.00918453	0.203075	-2.37426	5.90722	6.11519	4.82655	5.5192	0.55929
A_23_P45365	1287	COL4A5	hsa05146	Amoebiasis - Homo sapiens (human)	-0.838332	5.32768	-3.7157	0.00918453	0.203075	-2.37426	5.90722	6.11519	4.82655	5.5192	0.55929
A_23_P45365	1287	COL4A5	hsa05165	Human papillomavirus infection - Homo sapiens (human)	-0.838332	5.32768	-3.7157	0.00918453	0.203075	-2.37426	5.90722	6.11519	4.82655	5.5192	0.55929
A_23_P45365	1287	COL4A5	hsa05200	Pathways in cancer - Homo sapiens (human)	-0.838332	5.32768	-3.7157	0.00918453	0.203075	-2.37426	5.90722	6.11519	4.82655	5.5192	0.55929
A_23_P45365	1287	COL4A5	hsa05222	Small cell lung cancer - Homo sapiens (human)	-0.838332	5.32768	-3.7157	0.00918453	0.203075	-2.37426	5.90722	6.11519	4.82655	5.5192	0.55929
A_23_P100127	57082	KNL1	hsa04110	Cell cycle - Homo sapiens (human)	-0.839549	8.85114	-5.22708	0.00190229	0.140614	-0.720266	9.46894	9.35617	8.68649	8.45952	0.558818
A_33_P3409210	100128340	LOC100128340	NA	NA	-0.84213	6.18149	-3.47325	0.0123949	0.218632	-2.67733	6.91389	6.82646	6.10707	5.94902	0.55782
A_23_P133543	26249	KLHL3	NA	NA	-0.845219	7.41039	-4.33323	0.00445725	0.174961	-1.6462	7.64346	7.68368	6.62834	7.00835	0.556626
A_33_P3215843	354	KLK3	hsa05200	Pathways in cancer - Homo sapiens (human)	-0.845378	7.05928	-3.46066	0.0125925	0.219315	-2.69332	7.65324	7.63854	6.91472	6.68631	0.556565
A_33_P3215843	354	KLK3	hsa05215	Prostate cancer - Homo sapiens (human)	-0.845378	7.05928	-3.46066	0.0125925	0.219315	-2.69332	7.65324	7.63854	6.91472	6.68631	0.556565
A_33_P3356216	372	ARCN1	NA	NA	-0.847045	10.5427	-2.82222	0.0289377	0.268778	-3.53264	10.895	10.9017	9.85739	10.2452	0.555922
A_23_P204696	1027	CDKN1B	hsa01522	Endocrine resistance - Homo sapiens (human)	-0.84713	11.4604	-4.65486	0.0031283	0.160294	-1.2926	11.8541	11.9424	10.9635	11.1387	0.555889
A_23_P204696	1027	CDKN1B	hsa04012	ErbB signaling pathway - Homo sapiens (human)	-0.84713	11.4604	-4.65486	0.0031283	0.160294	-1.2926	11.8541	11.9424	10.9635	11.1387	0.555889
A_23_P204696	1027	CDKN1B	hsa04066	HIF-1 signaling pathway - Homo sapiens (human)	-0.84713	11.4604	-4.65486	0.0031283	0.160294	-1.2926	11.8541	11.9424	10.9635	11.1387	0.555889
A_23_P204696	1027	CDKN1B	hsa04068	FoxO signaling pathway - Homo sapiens (human)	-0.84713	11.4604	-4.65486	0.0031283	0.160294	-1.2926	11.8541	11.9424	10.9635	11.1387	0.555889
A_23_P204696	1027	CDKN1B	hsa04110	Cell cycle - Homo sapiens (human)	-0.84713	11.4604	-4.65486	0.0031283	0.160294	-1.2926	11.8541	11.9424	10.9635	11.1387	0.555889
A_23_P204696	1027	CDKN1B	hsa04151	PI3K-Akt signaling pathway - Homo sapiens (human)	-0.84713	11.4604	-4.65486	0.0031283	0.160294	-1.2926	11.8541	11.9424	10.9635	11.1387	0.555889
A_23_P204696	1027	CDKN1B	hsa04933	AGE-RAGE signaling pathway in diabetic complications - Homo sapiens (human)	-0.84713	11.4604	-4.65486	0.0031283	0.160294	-1.2926	11.8541	11.9424	10.9635	11.1387	0.555889
A_23_P204696	1027	CDKN1B	hsa04934	Cushing syndrome - Homo sapiens (human)	-0.84713	11.4604	-4.65486	0.0031283	0.160294	-1.2926	11.8541	11.9424	10.9635	11.1387	0.555889
A_23_P204696	1027	CDKN1B	hsa05162	Measles - Homo sapiens (human)	-0.84713	11.4604	-4.65486	0.0031283	0.160294	-1.2926	11.8541	11.9424	10.9635	11.1387	0.555889
A_23_P204696	1027	CDKN1B	hsa05165	Human papillomavirus infection - Homo sapiens (human)	-0.84713	11.4604	-4.65486	0.0031283	0.160294	-1.2926	11.8541	11.9424	10.9635	11.1387	0.555889
A_23_P204696	1027	CDKN1B	hsa05169	Epstein-Barr virus infection - Homo sapiens (human)	-0.84713	11.4604	-4.65486	0.0031283	0.160294	-1.2926	11.8541	11.9424	10.9635	11.1387	0.555889
A_23_P204696	1027	CDKN1B	hsa05200	Pathways in cancer - Homo sapiens (human)	-0.84713	11.4604	-4.65486	0.0031283	0.160294	-1.2926	11.8541	11.9424	10.9635	11.1387	0.555889
A_23_P204696	1027	CDKN1B	hsa05202	Transcriptional misregulation in cancer - Homo sapiens (human)	-0.84713	11.4604	-4.65486	0.0031283	0.160294	-1.2926	11.8541	11.9424	10.9635	11.1387	0.555889
A_23_P204696	1027	CDKN1B	hsa05203	Viral carcinogenesis - Homo sapiens (human)	-0.84713	11.4604	-4.65486	0.0031283	0.160294	-1.2926	11.8541	11.9424	10.9635	11.1387	0.555889
A_23_P204696	1027	CDKN1B	hsa05206	MicroRNAs in cancer - Homo sapiens (human)	-0.84713	11.4604	-4.65486	0.0031283	0.160294	-1.2926	11.8541	11.9424	10.9635	11.1387	0.555889
A_23_P204696	1027	CDKN1B	hsa05215	Prostate cancer - Homo sapiens (human)	-0.84713	11.4604	-4.65486	0.0031283	0.160294	-1.2926	11.8541	11.9424	10.9635	11.1387	0.555889
A_23_P204696	1027	CDKN1B	hsa05220	Chronic myeloid leukemia - Homo sapiens (human)	-0.84713	11.4604	-4.65486	0.0031283	0.160294	-1.2926	11.8541	11.9424	10.9635	11.1387	0.555889
A_23_P204696	1027	CDKN1B	hsa05222	Small cell lung cancer - Homo sapiens (human)	-0.84713	11.4604	-4.65486	0.0031283	0.160294	-1.2926	11.8541	11.9424	10.9635	11.1387	0.555889
A_23_P204696	1027	CDKN1B	hsa05226	Gastric cancer - Homo sapiens (human)	-0.84713	11.4604	-4.65486	0.0031283	0.160294	-1.2926	11.8541	11.9424	10.9635	11.1387	0.555889
A_33_P3267296	51303	FKBP11	NA	NA	-0.847681	12.9454	-2.68154	0.0350174	0.281555	-3.72364	13.4754	13.5037	12.6978	12.586	0.555677
A_24_P233078	23615	PYY2	NA	NA	-0.848891	12.1211	-2.4397	0.0488493	0.308288	-4.05474	12.7513	12.6516	11.9123	11.7928	0.555211
A_24_P460419	390205	LRRC10B	NA	NA	-0.852093	7.10622	-3.42579	0.0131578	0.222272	-2.73773	8.08037	8.12742	7.29334	7.21027	0.553981
A_23_P207400	672	BRCA1	hsa01524	Platinum drug resistance - Homo sapiens (human)	-0.852513	8.13532	-4.07443	0.00694844	0.187574	-1.9609	8.70163	8.70612	7.86109	7.84164	0.553819
A_23_P207400	672	BRCA1	hsa03440	Homologous recombination - Homo sapiens (human)	-0.852513	8.13532	-4.07443	0.00694844	0.187574	-1.9609	8.70163	8.70612	7.86109	7.84164	0.553819
A_23_P207400	672	BRCA1	hsa03460	Fanconi anemia pathway - Homo sapiens (human)	-0.852513	8.13532	-4.07443	0.00694844	0.187574	-1.9609	8.70163	8.70612	7.86109	7.84164	0.553819
A_23_P207400	672	BRCA1	hsa04120	Ubiquitin mediated proteolysis - Homo sapiens (human)	-0.852513	8.13532	-4.07443	0.00694844	0.187574	-1.9609	8.70163	8.70612	7.86109	7.84164	0.553819
A_23_P207400	672	BRCA1	hsa04151	PI3K-Akt signaling pathway - Homo sapiens (human)	-0.852513	8.13532	-4.07443	0.00694844	0.187574	-1.9609	8.70163	8.70612	7.86109	7.84164	0.553819
A_23_P207400	672	BRCA1	hsa05206	MicroRNAs in cancer - Homo sapiens (human)	-0.852513	8.13532	-4.07443	0.00694844	0.187574	-1.9609	8.70163	8.70612	7.86109	7.84164	0.553819
A_23_P207400	672	BRCA1	hsa05224	Breast cancer - Homo sapiens (human)	-0.852513	8.13532	-4.07443	0.00694844	0.187574	-1.9609	8.70163	8.70612	7.86109	7.84164	0.553819
A_23_P39223	7549	ZNF2	hsa05168	Herpes simplex virus 1 infection - Homo sapiens (human)	-0.853029	11.0793	-2.80848	0.0294785	0.268921	-3.55122	11.4686	11.5419	10.6688	10.6356	0.553621
A_24_P166407	8366	H4C2	hsa04613	Neutrophil extracellular trap formation - Homo sapiens (human)	-0.854489	14.3443	-7.67602	0.000208752	0.078581	1.271	14.8688	14.8229	14.0512	13.9315	0.553061
A_24_P166407	8366	H4C2	hsa05034	Alcoholism - Homo sapiens (human)	-0.854489	14.3443	-7.67602	0.000208752	0.078581	1.271	14.8688	14.8229	14.0512	13.9315	0.553061
A_24_P166407	8366	H4C2	hsa05203	Viral carcinogenesis - Homo sapiens (human)	-0.854489	14.3443	-7.67602	0.000208752	0.078581	1.271	14.8688	14.8229	14.0512	13.9315	0.553061
A_24_P166407	8366	H4C2	hsa05322	Systemic lupus erythematosus - Homo sapiens (human)	-0.854489	14.3443	-7.67602	0.000208752	0.078581	1.271	14.8688	14.8229	14.0512	13.9315	0.553061
A_32_P62997	55872	PBK	NA	NA	-0.855678	8.45068	-3.22517	0.0169998	0.233284	-2.99671	8.87466	8.98325	8.3223	7.82425	0.552605
A_32_P182439	10714	POLD3	hsa03030	DNA replication - Homo sapiens (human)	-0.85975	10.5294	-4.47416	0.00380969	0.166777	-1.48911	11.0711	11.0704	10.1815	10.2405	0.551048
A_32_P182439	10714	POLD3	hsa03410	Base excision repair - Homo sapiens (human)	-0.85975	10.5294	-4.47416	0.00380969	0.166777	-1.48911	11.0711	11.0704	10.1815	10.2405	0.551048
A_32_P182439	10714	POLD3	hsa03420	Nucleotide excision repair - Homo sapiens (human)	-0.85975	10.5294	-4.47416	0.00380969	0.166777	-1.48911	11.0711	11.0704	10.1815	10.2405	0.551048
A_32_P182439	10714	POLD3	hsa03430	Mismatch repair - Homo sapiens (human)	-0.85975	10.5294	-4.47416	0.00380969	0.166777	-1.48911	11.0711	11.0704	10.1815	10.2405	0.551048
A_32_P182439	10714	POLD3	hsa03440	Homologous recombination - Homo sapiens (human)	-0.85975	10.5294	-4.47416	0.00380969	0.166777	-1.48911	11.0711	11.0704	10.1815	10.2405	0.551048
A_32_P194312	54549	SDK2	NA	NA	-0.860254	5.48895	-5.44757	0.0013898	0.132636	-0.49404	5.95613	6.21189	5.08923	5.35828	0.550856
A_33_P3268304	55679	LIMS2	NA	NA	-0.860306	6.83832	-3.53233	0.0115123	0.214066	-2.60263	7.27826	7.28038	6.15172	6.68631	0.550836
A_33_P3385842	79741	CCDC7	NA	NA	-0.865635	6.8717	-4.44998	0.00391292	0.16766	-1.51583	7.24125	7.43712	6.3873	6.5598	0.548805
A_33_P3351894	284889	MIF-AS1	NA	NA	-0.868171	11.0893	-3.00233	0.0227515	0.251039	-3.29078	11.4018	11.5102	10.5449	10.6308	0.547841
A_23_P159775	2564	GABRE	hsa04080	Neuroactive ligand-receptor interaction - Homo sapiens (human)	-0.869126	10.3004	-3.51751	0.011727	0.215327	-2.62131	10.7203	10.7851	9.72409	10.0431	0.547479
A_23_P159775	2564	GABRE	hsa04723	Retrograde endocannabinoid signaling - Homo sapiens (human)	-0.869126	10.3004	-3.51751	0.011727	0.215327	-2.62131	10.7203	10.7851	9.72409	10.0431	0.547479
A_23_P159775	2564	GABRE	hsa04727	GABAergic synapse - Homo sapiens (human)	-0.869126	10.3004	-3.51751	0.011727	0.215327	-2.62131	10.7203	10.7851	9.72409	10.0431	0.547479
A_23_P159775	2564	GABRE	hsa05032	Morphine addiction - Homo sapiens (human)	-0.869126	10.3004	-3.51751	0.011727	0.215327	-2.62131	10.7203	10.7851	9.72409	10.0431	0.547479
A_23_P159775	2564	GABRE	hsa05033	Nicotine addiction - Homo sapiens (human)	-0.869126	10.3004	-3.51751	0.011727	0.215327	-2.62131	10.7203	10.7851	9.72409	10.0431	0.547479
A_23_P402765	4892	NRAP	NA	NA	-0.8713	6.80796	-3.37776	0.0139824	0.224157	-2.7992	7.76413	7.53057	6.71825	6.83386	0.546654
A_33_P3214466	55897	MESP1	NA	NA	-0.874777	7.55222	-2.85201	0.0278009	0.266574	-3.49241	8.19144	8.22172	7.72541	6.93819	0.545338
A_24_P176714	27077	B9D1	NA	NA	-0.876532	8.75054	-4.86839	0.00249329	0.150447	-1.06745	9.13321	9.13777	8.357	8.16092	0.544675
A_23_P22444	5199	CFP	hsa05168	Herpes simplex virus 1 infection - Homo sapiens (human)	-0.876788	11.0034	-4.31044	0.00457311	0.176084	-1.67192	11.1329	11.1808	10.3485	10.2116	0.544579
A_23_P118122	8786	RGS11	NA	NA	-0.878211	6.23788	-4.32555	0.00449591	0.175313	-1.65486	6.46057	6.58892	5.77387	5.5192	0.544042
A_33_P3312039	5887	RAD23B	hsa03420	Nucleotide excision repair - Homo sapiens (human)	-0.878286	9.14681	-2.49501	0.0452453	0.30389	-3.97882	9.57593	9.62147	8.53573	8.90509	0.544014
A_33_P3312039	5887	RAD23B	hsa04141	Protein processing in endoplasmic reticulum - Homo sapiens (human)	-0.878286	9.14681	-2.49501	0.0452453	0.30389	-3.97882	9.57593	9.62147	8.53573	8.90509	0.544014
A_33_P3387831	79019	CENPM	NA	NA	-0.87917	11.6292	-7.55367	0.000228841	0.078581	1.18971	12.1288	12.1953	11.2646	11.3012	0.54368
A_33_P3250289	5599	MAPK8	hsa01522	Endocrine resistance - Homo sapiens (human)	-0.879728	7.15745	-3.37804	0.0139774	0.224157	-2.79884	7.54411	7.50394	6.61184	6.67674	0.54347
A_33_P3250289	5599	MAPK8	hsa04010	MAPK signaling pathway - Homo sapiens (human)	-0.879728	7.15745	-3.37804	0.0139774	0.224157	-2.79884	7.54411	7.50394	6.61184	6.67674	0.54347
A_33_P3250289	5599	MAPK8	hsa04012	ErbB signaling pathway - Homo sapiens (human)	-0.879728	7.15745	-3.37804	0.0139774	0.224157	-2.79884	7.54411	7.50394	6.61184	6.67674	0.54347
A_33_P3250289	5599	MAPK8	hsa04014	Ras signaling pathway - Homo sapiens (human)	-0.879728	7.15745	-3.37804	0.0139774	0.224157	-2.79884	7.54411	7.50394	6.61184	6.67674	0.54347
A_33_P3250289	5599	MAPK8	hsa04024	cAMP signaling pathway - Homo sapiens (human)	-0.879728	7.15745	-3.37804	0.0139774	0.224157	-2.79884	7.54411	7.50394	6.61184	6.67674	0.54347
A_33_P3250289	5599	MAPK8	hsa04068	FoxO signaling pathway - Homo sapiens (human)	-0.879728	7.15745	-3.37804	0.0139774	0.224157	-2.79884	7.54411	7.50394	6.61184	6.67674	0.54347
A_33_P3250289	5599	MAPK8	hsa04071	Sphingolipid signaling pathway - Homo sapiens (human)	-0.879728	7.15745	-3.37804	0.0139774	0.224157	-2.79884	7.54411	7.50394	6.61184	6.67674	0.54347
A_33_P3250289	5599	MAPK8	hsa04137	Mitophagy - animal - Homo sapiens (human)	-0.879728	7.15745	-3.37804	0.0139774	0.224157	-2.79884	7.54411	7.50394	6.61184	6.67674	0.54347
A_33_P3250289	5599	MAPK8	hsa04140	Autophagy - animal - Homo sapiens (human)	-0.879728	7.15745	-3.37804	0.0139774	0.224157	-2.79884	7.54411	7.50394	6.61184	6.67674	0.54347
A_33_P3250289	5599	MAPK8	hsa04141	Protein processing in endoplasmic reticulum - Homo sapiens (human)	-0.879728	7.15745	-3.37804	0.0139774	0.224157	-2.79884	7.54411	7.50394	6.61184	6.67674	0.54347
A_33_P3250289	5599	MAPK8	hsa04210	Apoptosis - Homo sapiens (human)	-0.879728	7.15745	-3.37804	0.0139774	0.224157	-2.79884	7.54411	7.50394	6.61184	6.67674	0.54347
A_33_P3250289	5599	MAPK8	hsa04215	Apoptosis - multiple species - Homo sapiens (human)	-0.879728	7.15745	-3.37804	0.0139774	0.224157	-2.79884	7.54411	7.50394	6.61184	6.67674	0.54347
A_33_P3250289	5599	MAPK8	hsa04217	Necroptosis - Homo sapiens (human)	-0.879728	7.15745	-3.37804	0.0139774	0.224157	-2.79884	7.54411	7.50394	6.61184	6.67674	0.54347
A_33_P3250289	5599	MAPK8	hsa04310	Wnt signaling pathway - Homo sapiens (human)	-0.879728	7.15745	-3.37804	0.0139774	0.224157	-2.79884	7.54411	7.50394	6.61184	6.67674	0.54347
A_33_P3250289	5599	MAPK8	hsa04380	Osteoclast differentiation - Homo sapiens (human)	-0.879728	7.15745	-3.37804	0.0139774	0.224157	-2.79884	7.54411	7.50394	6.61184	6.67674	0.54347
A_33_P3250289	5599	MAPK8	hsa04510	Focal adhesion - Homo sapiens (human)	-0.879728	7.15745	-3.37804	0.0139774	0.224157	-2.79884	7.54411	7.50394	6.61184	6.67674	0.54347
A_33_P3250289	5599	MAPK8	hsa04530	Tight junction - Homo sapiens (human)	-0.879728	7.15745	-3.37804	0.0139774	0.224157	-2.79884	7.54411	7.50394	6.61184	6.67674	0.54347
A_33_P3250289	5599	MAPK8	hsa04620	Toll-like receptor signaling pathway - Homo sapiens (human)	-0.879728	7.15745	-3.37804	0.0139774	0.224157	-2.79884	7.54411	7.50394	6.61184	6.67674	0.54347
A_33_P3250289	5599	MAPK8	hsa04621	NOD-like receptor signaling pathway - Homo sapiens (human)	-0.879728	7.15745	-3.37804	0.0139774	0.224157	-2.79884	7.54411	7.50394	6.61184	6.67674	0.54347
A_33_P3250289	5599	MAPK8	hsa04622	RIG-I-like receptor signaling pathway - Homo sapiens (human)	-0.879728	7.15745	-3.37804	0.0139774	0.224157	-2.79884	7.54411	7.50394	6.61184	6.67674	0.54347
A_33_P3250289	5599	MAPK8	hsa04625	C-type lectin receptor signaling pathway - Homo sapiens (human)	-0.879728	7.15745	-3.37804	0.0139774	0.224157	-2.79884	7.54411	7.50394	6.61184	6.67674	0.54347
A_33_P3250289	5599	MAPK8	hsa04657	IL-17 signaling pathway - Homo sapiens (human)	-0.879728	7.15745	-3.37804	0.0139774	0.224157	-2.79884	7.54411	7.50394	6.61184	6.67674	0.54347
A_33_P3250289	5599	MAPK8	hsa04658	Th1 and Th2 cell differentiation - Homo sapiens (human)	-0.879728	7.15745	-3.37804	0.0139774	0.224157	-2.79884	7.54411	7.50394	6.61184	6.67674	0.54347
A_33_P3250289	5599	MAPK8	hsa04659	Th17 cell differentiation - Homo sapiens (human)	-0.879728	7.15745	-3.37804	0.0139774	0.224157	-2.79884	7.54411	7.50394	6.61184	6.67674	0.54347
A_33_P3250289	5599	MAPK8	hsa04660	T cell receptor signaling pathway - Homo sapiens (human)	-0.879728	7.15745	-3.37804	0.0139774	0.224157	-2.79884	7.54411	7.50394	6.61184	6.67674	0.54347
A_33_P3250289	5599	MAPK8	hsa04664	Fc epsilon RI signaling pathway - Homo sapiens (human)	-0.879728	7.15745	-3.37804	0.0139774	0.224157	-2.79884	7.54411	7.50394	6.61184	6.67674	0.54347
A_33_P3250289	5599	MAPK8	hsa04668	TNF signaling pathway - Homo sapiens (human)	-0.879728	7.15745	-3.37804	0.0139774	0.224157	-2.79884	7.54411	7.50394	6.61184	6.67674	0.54347
A_33_P3250289	5599	MAPK8	hsa04722	Neurotrophin signaling pathway - Homo sapiens (human)	-0.879728	7.15745	-3.37804	0.0139774	0.224157	-2.79884	7.54411	7.50394	6.61184	6.67674	0.54347
A_33_P3250289	5599	MAPK8	hsa04723	Retrograde endocannabinoid signaling - Homo sapiens (human)	-0.879728	7.15745	-3.37804	0.0139774	0.224157	-2.79884	7.54411	7.50394	6.61184	6.67674	0.54347
A_33_P3250289	5599	MAPK8	hsa04728	Dopaminergic synapse - Homo sapiens (human)	-0.879728	7.15745	-3.37804	0.0139774	0.224157	-2.79884	7.54411	7.50394	6.61184	6.67674	0.54347
A_33_P3250289	5599	MAPK8	hsa04750	Inflammatory mediator regulation of TRP channels - Homo sapiens (human)	-0.879728	7.15745	-3.37804	0.0139774	0.224157	-2.79884	7.54411	7.50394	6.61184	6.67674	0.54347
A_33_P3250289	5599	MAPK8	hsa04910	Insulin signaling pathway - Homo sapiens (human)	-0.879728	7.15745	-3.37804	0.0139774	0.224157	-2.79884	7.54411	7.50394	6.61184	6.67674	0.54347
A_33_P3250289	5599	MAPK8	hsa04912	GnRH signaling pathway - Homo sapiens (human)	-0.879728	7.15745	-3.37804	0.0139774	0.224157	-2.79884	7.54411	7.50394	6.61184	6.67674	0.54347
A_33_P3250289	5599	MAPK8	hsa04914	Progesterone-mediated oocyte maturation - Homo sapiens (human)	-0.879728	7.15745	-3.37804	0.0139774	0.224157	-2.79884	7.54411	7.50394	6.61184	6.67674	0.54347
A_33_P3250289	5599	MAPK8	hsa04917	Prolactin signaling pathway - Homo sapiens (human)	-0.879728	7.15745	-3.37804	0.0139774	0.224157	-2.79884	7.54411	7.50394	6.61184	6.67674	0.54347
A_33_P3250289	5599	MAPK8	hsa04920	Adipocytokine signaling pathway - Homo sapiens (human)	-0.879728	7.15745	-3.37804	0.0139774	0.224157	-2.79884	7.54411	7.50394	6.61184	6.67674	0.54347
A_33_P3250289	5599	MAPK8	hsa04926	Relaxin signaling pathway - Homo sapiens (human)	-0.879728	7.15745	-3.37804	0.0139774	0.224157	-2.79884	7.54411	7.50394	6.61184	6.67674	0.54347
A_33_P3250289	5599	MAPK8	hsa04930	Type II diabetes mellitus - Homo sapiens (human)	-0.879728	7.15745	-3.37804	0.0139774	0.224157	-2.79884	7.54411	7.50394	6.61184	6.67674	0.54347
A_33_P3250289	5599	MAPK8	hsa04931	Insulin resistance - Homo sapiens (human)	-0.879728	7.15745	-3.37804	0.0139774	0.224157	-2.79884	7.54411	7.50394	6.61184	6.67674	0.54347
A_33_P3250289	5599	MAPK8	hsa04932	Non-alcoholic fatty liver disease - Homo sapiens (human)	-0.879728	7.15745	-3.37804	0.0139774	0.224157	-2.79884	7.54411	7.50394	6.61184	6.67674	0.54347
A_33_P3250289	5599	MAPK8	hsa04933	AGE-RAGE signaling pathway in diabetic complications - Homo sapiens (human)	-0.879728	7.15745	-3.37804	0.0139774	0.224157	-2.79884	7.54411	7.50394	6.61184	6.67674	0.54347
A_33_P3250289	5599	MAPK8	hsa04935	Growth hormone synthesis, secretion and action - Homo sapiens (human)	-0.879728	7.15745	-3.37804	0.0139774	0.224157	-2.79884	7.54411	7.50394	6.61184	6.67674	0.54347
A_33_P3250289	5599	MAPK8	hsa04936	Alcoholic liver disease - Homo sapiens (human)	-0.879728	7.15745	-3.37804	0.0139774	0.224157	-2.79884	7.54411	7.50394	6.61184	6.67674	0.54347
A_33_P3250289	5599	MAPK8	hsa05010	Alzheimer disease - Homo sapiens (human)	-0.879728	7.15745	-3.37804	0.0139774	0.224157	-2.79884	7.54411	7.50394	6.61184	6.67674	0.54347
A_33_P3250289	5599	MAPK8	hsa05012	Parkinson disease - Homo sapiens (human)	-0.879728	7.15745	-3.37804	0.0139774	0.224157	-2.79884	7.54411	7.50394	6.61184	6.67674	0.54347
A_33_P3250289	5599	MAPK8	hsa05016	Huntington disease - Homo sapiens (human)	-0.879728	7.15745	-3.37804	0.0139774	0.224157	-2.79884	7.54411	7.50394	6.61184	6.67674	0.54347
A_33_P3250289	5599	MAPK8	hsa05017	Spinocerebellar ataxia - Homo sapiens (human)	-0.879728	7.15745	-3.37804	0.0139774	0.224157	-2.79884	7.54411	7.50394	6.61184	6.67674	0.54347
A_33_P3250289	5599	MAPK8	hsa05020	Prion disease - Homo sapiens (human)	-0.879728	7.15745	-3.37804	0.0139774	0.224157	-2.79884	7.54411	7.50394	6.61184	6.67674	0.54347
A_33_P3250289	5599	MAPK8	hsa05022	Pathways of neurodegeneration - multiple diseases - Homo sapiens (human)	-0.879728	7.15745	-3.37804	0.0139774	0.224157	-2.79884	7.54411	7.50394	6.61184	6.67674	0.54347
A_33_P3250289	5599	MAPK8	hsa05120	Epithelial cell signaling in Helicobacter pylori infection - Homo sapiens (human)	-0.879728	7.15745	-3.37804	0.0139774	0.224157	-2.79884	7.54411	7.50394	6.61184	6.67674	0.54347
A_33_P3250289	5599	MAPK8	hsa05130	Pathogenic Escherichia coli infection - Homo sapiens (human)	-0.879728	7.15745	-3.37804	0.0139774	0.224157	-2.79884	7.54411	7.50394	6.61184	6.67674	0.54347
A_33_P3250289	5599	MAPK8	hsa05131	Shigellosis - Homo sapiens (human)	-0.879728	7.15745	-3.37804	0.0139774	0.224157	-2.79884	7.54411	7.50394	6.61184	6.67674	0.54347
A_33_P3250289	5599	MAPK8	hsa05132	Salmonella infection - Homo sapiens (human)	-0.879728	7.15745	-3.37804	0.0139774	0.224157	-2.79884	7.54411	7.50394	6.61184	6.67674	0.54347
A_33_P3250289	5599	MAPK8	hsa05133	Pertussis - Homo sapiens (human)	-0.879728	7.15745	-3.37804	0.0139774	0.224157	-2.79884	7.54411	7.50394	6.61184	6.67674	0.54347
A_33_P3250289	5599	MAPK8	hsa05135	Yersinia infection - Homo sapiens (human)	-0.879728	7.15745	-3.37804	0.0139774	0.224157	-2.79884	7.54411	7.50394	6.61184	6.67674	0.54347
A_33_P3250289	5599	MAPK8	hsa05142	Chagas disease - Homo sapiens (human)	-0.879728	7.15745	-3.37804	0.0139774	0.224157	-2.79884	7.54411	7.50394	6.61184	6.67674	0.54347
A_33_P3250289	5599	MAPK8	hsa05145	Toxoplasmosis - Homo sapiens (human)	-0.879728	7.15745	-3.37804	0.0139774	0.224157	-2.79884	7.54411	7.50394	6.61184	6.67674	0.54347
A_33_P3250289	5599	MAPK8	hsa05152	Tuberculosis - Homo sapiens (human)	-0.879728	7.15745	-3.37804	0.0139774	0.224157	-2.79884	7.54411	7.50394	6.61184	6.67674	0.54347
A_33_P3250289	5599	MAPK8	hsa05161	Hepatitis B - Homo sapiens (human)	-0.879728	7.15745	-3.37804	0.0139774	0.224157	-2.79884	7.54411	7.50394	6.61184	6.67674	0.54347
A_33_P3250289	5599	MAPK8	hsa05162	Measles - Homo sapiens (human)	-0.879728	7.15745	-3.37804	0.0139774	0.224157	-2.79884	7.54411	7.50394	6.61184	6.67674	0.54347
A_33_P3250289	5599	MAPK8	hsa05166	Human T-cell leukemia virus 1 infection - Homo sapiens (human)	-0.879728	7.15745	-3.37804	0.0139774	0.224157	-2.79884	7.54411	7.50394	6.61184	6.67674	0.54347
A_33_P3250289	5599	MAPK8	hsa05167	Kaposi sarcoma-associated herpesvirus infection - Homo sapiens (human)	-0.879728	7.15745	-3.37804	0.0139774	0.224157	-2.79884	7.54411	7.50394	6.61184	6.67674	0.54347
A_33_P3250289	5599	MAPK8	hsa05169	Epstein-Barr virus infection - Homo sapiens (human)	-0.879728	7.15745	-3.37804	0.0139774	0.224157	-2.79884	7.54411	7.50394	6.61184	6.67674	0.54347
A_33_P3250289	5599	MAPK8	hsa05170	Human immunodeficiency virus 1 infection - Homo sapiens (human)	-0.879728	7.15745	-3.37804	0.0139774	0.224157	-2.79884	7.54411	7.50394	6.61184	6.67674	0.54347
A_33_P3250289	5599	MAPK8	hsa05171	Coronavirus disease - COVID-19 - Homo sapiens (human)	-0.879728	7.15745	-3.37804	0.0139774	0.224157	-2.79884	7.54411	7.50394	6.61184	6.67674	0.54347
A_33_P3250289	5599	MAPK8	hsa05200	Pathways in cancer - Homo sapiens (human)	-0.879728	7.15745	-3.37804	0.0139774	0.224157	-2.79884	7.54411	7.50394	6.61184	6.67674	0.54347
A_33_P3250289	5599	MAPK8	hsa05208	Chemical carcinogenesis - reactive oxygen species - Homo sapiens (human)	-0.879728	7.15745	-3.37804	0.0139774	0.224157	-2.79884	7.54411	7.50394	6.61184	6.67674	0.54347
A_33_P3250289	5599	MAPK8	hsa05210	Colorectal cancer - Homo sapiens (human)	-0.879728	7.15745	-3.37804	0.0139774	0.224157	-2.79884	7.54411	7.50394	6.61184	6.67674	0.54347
A_33_P3250289	5599	MAPK8	hsa05212	Pancreatic cancer - Homo sapiens (human)	-0.879728	7.15745	-3.37804	0.0139774	0.224157	-2.79884	7.54411	7.50394	6.61184	6.67674	0.54347
A_33_P3250289	5599	MAPK8	hsa05231	Choline metabolism in cancer - Homo sapiens (human)	-0.879728	7.15745	-3.37804	0.0139774	0.224157	-2.79884	7.54411	7.50394	6.61184	6.67674	0.54347
A_33_P3250289	5599	MAPK8	hsa05415	Diabetic cardiomyopathy - Homo sapiens (human)	-0.879728	7.15745	-3.37804	0.0139774	0.224157	-2.79884	7.54411	7.50394	6.61184	6.67674	0.54347
A_33_P3250289	5599	MAPK8	hsa05417	Lipid and atherosclerosis - Homo sapiens (human)	-0.879728	7.15745	-3.37804	0.0139774	0.224157	-2.79884	7.54411	7.50394	6.61184	6.67674	0.54347
A_33_P3250289	5599	MAPK8	hsa05418	Fluid shear stress and atherosclerosis - Homo sapiens (human)	-0.879728	7.15745	-3.37804	0.0139774	0.224157	-2.79884	7.54411	7.50394	6.61184	6.67674	0.54347
A_33_P3293773	401024	FSIP2	NA	NA	-0.880094	7.75738	-3.6836	0.00955147	0.205434	-2.41385	8.09408	7.91148	6.92457	7.3208	0.543332
A_33_P3233125	5662	PSD	hsa04144	Endocytosis - Homo sapiens (human)	-0.881333	12.0038	-2.78299	0.030511	0.271358	-3.58574	12.4557	12.4872	11.6604	11.5199	0.542866
A_33_P3423506	120406	NXPE2	NA	NA	-0.881568	8.51716	-3.31402	0.0151652	0.227569	-2.8813	8.99685	8.97859	7.91998	8.29232	0.542777
A_23_P143190	4605	MYBL2	hsa04218	Cellular senescence - Homo sapiens (human)	-0.885719	8.58267	-5.16281	0.0018423	0.139506	-0.769287	9.14106	9.19862	8.32071	8.24753	0.541218
A_23_P5903	28231	SLCO4A1	NA	NA	-0.887293	10.4896	-4.41887	0.00405031	0.170077	-1.55034	10.7995	10.9047	10.1715	9.7581	0.540628
A_23_P146572	56654	NPDC1	NA	NA	-0.890594	12.152	-4.56924	0.00343247	0.162594	-1.38503	12.3618	12.3947	11.7692	11.2061	0.539392
A_23_P57379	8318	CDC45	hsa04110	Cell cycle - Homo sapiens (human)	-0.891327	10.2048	-3.42702	0.0131373	0.222272	-2.73616	10.6674	10.7084	9.89626	9.69687	0.539118
A_23_P382488	90668	CARMIL3	NA	NA	-0.89175	6.86013	-5.59158	0.00120986	0.13228	-0.359619	7.43741	7.51854	6.62834	6.54411	0.53896
A_23_P40453	874	CBR3	hsa00590	Arachidonic acid metabolism - Homo sapiens (human)	-0.894729	7.25414	-3.56947	0.0109928	0.210842	-2.55593	7.80409	7.7719	7.10022	6.68631	0.537848
A_23_P40453	874	CBR3	hsa00980	Metabolism of xenobiotics by cytochrome P450 - Homo sapiens (human)	-0.894729	7.25414	-3.56947	0.0109928	0.210842	-2.55593	7.80409	7.7719	7.10022	6.68631	0.537848
A_23_P40453	874	CBR3	hsa01100	Metabolic pathways - Homo sapiens (human)	-0.894729	7.25414	-3.56947	0.0109928	0.210842	-2.55593	7.80409	7.7719	7.10022	6.68631	0.537848
A_33_P3359354	199990	FAAP20	NA	NA	-0.89654	10.3569	-2.86623	0.0272753	0.265056	-3.47324	10.8197	10.7432	10.0264	9.7435	0.537173
A_24_P225970	151648	SGO1	hsa04110	Cell cycle - Homo sapiens (human)	-0.897557	8.65754	-5.20771	0.001761	0.138448	-0.725042	9.25391	9.18505	8.38508	8.25876	0.536795
A_24_P225970	151648	SGO1	hsa04114	Oocyte meiosis - Homo sapiens (human)	-0.897557	8.65754	-5.20771	0.001761	0.138448	-0.725042	9.25391	9.18505	8.38508	8.25876	0.536795
A_33_P3321293	128239	IQGAP3	hsa04810	Regulation of actin cytoskeleton - Homo sapiens (human)	-0.899382	11.9969	-5.61451	0.00118372	0.13228	-0.338501	12.5414	12.5524	11.6946	11.6005	0.536116
A_23_P383915	118663	BTBD16	NA	NA	-0.899791	8.18369	-3.49701	0.0120312	0.216762	-2.64721	8.29778	8.40038	7.42848	7.47009	0.535965
A_24_P174793	5122	PCSK1	NA	NA	-0.901737	13.5027	-2.71054	0.0336612	0.277834	-3.68414	14.3392	14.3169	13.79	13.0626	0.535242
A_33_P3386262	81620	CDT1	hsa04110	Cell cycle - Homo sapiens (human)	-0.90222	10.807	-6.38993	0.00058604	0.110049	0.330927	11.2567	11.2963	10.4013	10.3472	0.535063
A_23_P140050	55578	SUPT20H	hsa04140	Autophagy - animal - Homo sapiens (human)	-0.902472	9.37201	-2.53257	0.0429575	0.299053	-3.9273	9.87505	9.83337	8.9492	8.95428	0.534969
A_24_P357100	23551	RASD2	NA	NA	-0.906438	8.18083	-5.54357	0.00126674	0.132538	-0.404081	8.82624	8.92419	7.89043	8.04712	0.533501
A_33_P3877739	105371564	SMCR2	NA	NA	-0.908225	9.3301	-2.44883	0.0482341	0.307736	-4.0422	9.75759	9.85435	8.84619	8.9493	0.53284
A_23_P256682	27301	APEX2	NA	NA	-0.909577	10.4495	-3.1408	0.0189671	0.239613	-3.1073	10.839	10.79	9.8128	9.99707	0.532341
A_23_P95060	2049	EPHB3	hsa04360	Axon guidance - Homo sapiens (human)	-0.910017	10.4198	-6.35949	0.000601688	0.110049	0.306217	10.9414	10.9784	9.9206	10.1792	0.532179
A_23_P11629	199964	TMEM61	NA	NA	-0.913117	8.83602	-4.98517	0.00220823	0.145026	-0.947505	9.62926	9.53915	8.48988	8.85229	0.531037
A_23_P139418	374378	GALNT18	hsa00512	Mucin type O-glycan biosynthesis - Homo sapiens (human)	-0.913488	6.11976	-7.11047	0.000322615	0.0894719	0.881537	6.69532	6.63854	5.82584	5.68104	0.5309
A_23_P139418	374378	GALNT18	hsa00514	Other types of O-glycan biosynthesis - Homo sapiens (human)	-0.913488	6.11976	-7.11047	0.000322615	0.0894719	0.881537	6.69532	6.63854	5.82584	5.68104	0.5309
A_23_P139418	374378	GALNT18	hsa01100	Metabolic pathways - Homo sapiens (human)	-0.913488	6.11976	-7.11047	0.000322615	0.0894719	0.881537	6.69532	6.63854	5.82584	5.68104	0.5309
A_32_P170397	105370792	LOC105370792	NA	NA	-0.91409	8.37593	-6.35087	0.000606206	0.110049	0.299197	8.61356	8.56933	7.71296	7.64175	0.530679
A_23_P415411	8367	H4C5	hsa04613	Neutrophil extracellular trap formation - Homo sapiens (human)	-0.915821	13.7409	-3.71848	0.00915349	0.203075	-2.37084	14.293	14.245	13.3249	13.3814	0.530042
A_23_P415411	8367	H4C5	hsa05034	Alcoholism - Homo sapiens (human)	-0.915821	13.7409	-3.71848	0.00915349	0.203075	-2.37084	14.293	14.245	13.3249	13.3814	0.530042
A_23_P415411	8367	H4C5	hsa05203	Viral carcinogenesis - Homo sapiens (human)	-0.915821	13.7409	-3.71848	0.00915349	0.203075	-2.37084	14.293	14.245	13.3249	13.3814	0.530042
A_23_P415411	8367	H4C5	hsa05322	Systemic lupus erythematosus - Homo sapiens (human)	-0.915821	13.7409	-3.71848	0.00915349	0.203075	-2.37084	14.293	14.245	13.3249	13.3814	0.530042
A_23_P414519	51299	NRN1	NA	NA	-0.918298	8.78526	-5.76893	0.00102346	0.128422	-0.198342	9.19013	9.17271	8.23092	8.29532	0.529133
A_23_P333951	127602	DNAH14	hsa04814	Motor proteins - Homo sapiens (human)	-0.920833	8.82241	-5.42391	0.00142218	0.132975	-0.51643	9.35091	9.37166	8.39957	8.48132	0.528204
A_23_P333951	127602	DNAH14	hsa05014	Amyotrophic lateral sclerosis - Homo sapiens (human)	-0.920833	8.82241	-5.42391	0.00142218	0.132975	-0.51643	9.35091	9.37166	8.39957	8.48132	0.528204
A_23_P333951	127602	DNAH14	hsa05016	Huntington disease - Homo sapiens (human)	-0.920833	8.82241	-5.42391	0.00142218	0.132975	-0.51643	9.35091	9.37166	8.39957	8.48132	0.528204
A_23_P333951	127602	DNAH14	hsa05022	Pathways of neurodegeneration - multiple diseases - Homo sapiens (human)	-0.920833	8.82241	-5.42391	0.00142218	0.132975	-0.51643	9.35091	9.37166	8.39957	8.48132	0.528204
A_23_P154217	3694	ITGB6	hsa04151	PI3K-Akt signaling pathway - Homo sapiens (human)	-0.922094	7.56445	-3.03389	0.0218224	0.248022	-3.24876	7.79469	7.94406	6.71825	7.17631	0.527742
A_23_P154217	3694	ITGB6	hsa04510	Focal adhesion - Homo sapiens (human)	-0.922094	7.56445	-3.03389	0.0218224	0.248022	-3.24876	7.79469	7.94406	6.71825	7.17631	0.527742
A_23_P154217	3694	ITGB6	hsa04512	ECM-receptor interaction - Homo sapiens (human)	-0.922094	7.56445	-3.03389	0.0218224	0.248022	-3.24876	7.79469	7.94406	6.71825	7.17631	0.527742
A_23_P154217	3694	ITGB6	hsa04810	Regulation of actin cytoskeleton - Homo sapiens (human)	-0.922094	7.56445	-3.03389	0.0218224	0.248022	-3.24876	7.79469	7.94406	6.71825	7.17631	0.527742
A_23_P154217	3694	ITGB6	hsa05165	Human papillomavirus infection - Homo sapiens (human)	-0.922094	7.56445	-3.03389	0.0218224	0.248022	-3.24876	7.79469	7.94406	6.71825	7.17631	0.527742
A_23_P154217	3694	ITGB6	hsa05410	Hypertrophic cardiomyopathy - Homo sapiens (human)	-0.922094	7.56445	-3.03389	0.0218224	0.248022	-3.24876	7.79469	7.94406	6.71825	7.17631	0.527742
A_23_P154217	3694	ITGB6	hsa05412	Arrhythmogenic right ventricular cardiomyopathy - Homo sapiens (human)	-0.922094	7.56445	-3.03389	0.0218224	0.248022	-3.24876	7.79469	7.94406	6.71825	7.17631	0.527742
A_23_P154217	3694	ITGB6	hsa05414	Dilated cardiomyopathy - Homo sapiens (human)	-0.922094	7.56445	-3.03389	0.0218224	0.248022	-3.24876	7.79469	7.94406	6.71825	7.17631	0.527742
A_24_P323598	157570	ESCO2	hsa04110	Cell cycle - Homo sapiens (human)	-0.926592	7.1904	-3.13254	0.0191728	0.239939	-3.11819	7.72593	7.83863	7.04181	6.66957	0.5261
A_33_P3380472	27198	HCAR1	hsa04024	cAMP signaling pathway - Homo sapiens (human)	-0.929948	6.07419	-4.08617	0.00591114	0.185769	-1.92974	6.51219	6.41762	5.4667	5.60321	0.524877
A_23_P137484	54596	L1TD1	NA	NA	-0.930437	11.044	-2.51589	0.0439583	0.30088	-3.95018	11.9302	11.8161	10.9044	10.981	0.524699
A_24_P165205	79906	MORN1	NA	NA	-0.930498	6.24165	-2.57776	0.0403653	0.292833	-3.8654	7.09767	6.53873	5.99404	5.78136	0.524677
A_33_P3325349	10098	TSPAN5	NA	NA	-0.938445	9.56723	-5.01207	0.00214788	0.143772	-0.920188	9.84879	9.71255	8.61159	9.07286	0.521795
A_23_P65307	84189	SLITRK6	hsa04514	Cell adhesion molecules - Homo sapiens (human)	-0.938719	9.08436	-3.45226	0.0127261	0.220468	-2.704	9.21018	9.11512	8.43353	8.01433	0.521696
A_23_P166848	4057	LTF	NA	NA	-0.939428	6.98985	-3.38239	0.0139005	0.224066	-2.79326	7.92019	7.91148	6.61184	7.34096	0.52144
A_23_P115375	653604	H3C13	hsa04613	Neutrophil extracellular trap formation - Homo sapiens (human)	-0.941371	14.0587	-9.09536	7.80251e-05	0.0665627	2.10774	14.5565	14.5582	13.6186	13.6134	0.520738
A_23_P115375	653604	H3C13	hsa05034	Alcoholism - Homo sapiens (human)	-0.941371	14.0587	-9.09536	7.80251e-05	0.0665627	2.10774	14.5565	14.5582	13.6186	13.6134	0.520738
A_23_P115375	653604	H3C13	hsa05131	Shigellosis - Homo sapiens (human)	-0.941371	14.0587	-9.09536	7.80251e-05	0.0665627	2.10774	14.5565	14.5582	13.6186	13.6134	0.520738
A_23_P115375	653604	H3C13	hsa05202	Transcriptional misregulation in cancer - Homo sapiens (human)	-0.941371	14.0587	-9.09536	7.80251e-05	0.0665627	2.10774	14.5565	14.5582	13.6186	13.6134	0.520738
A_23_P115375	653604	H3C13	hsa05322	Systemic lupus erythematosus - Homo sapiens (human)	-0.941371	14.0587	-9.09536	7.80251e-05	0.0665627	2.10774	14.5565	14.5582	13.6186	13.6134	0.520738
A_23_P408249	5105	PCK1	hsa00010	Glycolysis / Gluconeogenesis - Homo sapiens (human)	-0.943731	6.00182	-2.84146	0.0281978	0.266859	-3.50664	6.66869	6.51263	6.08008	5.21378	0.519887
A_23_P408249	5105	PCK1	hsa00020	Citrate cycle (TCA cycle) - Homo sapiens (human)	-0.943731	6.00182	-2.84146	0.0281978	0.266859	-3.50664	6.66869	6.51263	6.08008	5.21378	0.519887
A_23_P408249	5105	PCK1	hsa00620	Pyruvate metabolism - Homo sapiens (human)	-0.943731	6.00182	-2.84146	0.0281978	0.266859	-3.50664	6.66869	6.51263	6.08008	5.21378	0.519887
A_23_P408249	5105	PCK1	hsa01100	Metabolic pathways - Homo sapiens (human)	-0.943731	6.00182	-2.84146	0.0281978	0.266859	-3.50664	6.66869	6.51263	6.08008	5.21378	0.519887
A_23_P408249	5105	PCK1	hsa03320	PPAR signaling pathway - Homo sapiens (human)	-0.943731	6.00182	-2.84146	0.0281978	0.266859	-3.50664	6.66869	6.51263	6.08008	5.21378	0.519887
A_23_P408249	5105	PCK1	hsa04068	FoxO signaling pathway - Homo sapiens (human)	-0.943731	6.00182	-2.84146	0.0281978	0.266859	-3.50664	6.66869	6.51263	6.08008	5.21378	0.519887
A_23_P408249	5105	PCK1	hsa04151	PI3K-Akt signaling pathway - Homo sapiens (human)	-0.943731	6.00182	-2.84146	0.0281978	0.266859	-3.50664	6.66869	6.51263	6.08008	5.21378	0.519887
A_23_P408249	5105	PCK1	hsa04152	AMPK signaling pathway - Homo sapiens (human)	-0.943731	6.00182	-2.84146	0.0281978	0.266859	-3.50664	6.66869	6.51263	6.08008	5.21378	0.519887
A_23_P408249	5105	PCK1	hsa04910	Insulin signaling pathway - Homo sapiens (human)	-0.943731	6.00182	-2.84146	0.0281978	0.266859	-3.50664	6.66869	6.51263	6.08008	5.21378	0.519887
A_23_P408249	5105	PCK1	hsa04920	Adipocytokine signaling pathway - Homo sapiens (human)	-0.943731	6.00182	-2.84146	0.0281978	0.266859	-3.50664	6.66869	6.51263	6.08008	5.21378	0.519887
A_23_P408249	5105	PCK1	hsa04922	Glucagon signaling pathway - Homo sapiens (human)	-0.943731	6.00182	-2.84146	0.0281978	0.266859	-3.50664	6.66869	6.51263	6.08008	5.21378	0.519887
A_23_P408249	5105	PCK1	hsa04931	Insulin resistance - Homo sapiens (human)	-0.943731	6.00182	-2.84146	0.0281978	0.266859	-3.50664	6.66869	6.51263	6.08008	5.21378	0.519887
A_23_P408249	5105	PCK1	hsa04964	Proximal tubule bicarbonate reclamation - Homo sapiens (human)	-0.943731	6.00182	-2.84146	0.0281978	0.266859	-3.50664	6.66869	6.51263	6.08008	5.21378	0.519887
A_23_P206441	2175	FANCA	hsa03460	Fanconi anemia pathway - Homo sapiens (human)	-0.945448	7.69102	-5.5604	0.00136589	0.130946	-0.401177	8.26265	8.21788	7.31638	7.27326	0.519268
A_33_P3301709	2786	GNG4	hsa04014	Ras signaling pathway - Homo sapiens (human)	-0.945813	10.3604	-3.25283	0.016404	0.231109	-2.96067	11.2662	11.295	10.6165	10.0531	0.519137
A_33_P3301709	2786	GNG4	hsa04062	Chemokine signaling pathway - Homo sapiens (human)	-0.945813	10.3604	-3.25283	0.016404	0.231109	-2.96067	11.2662	11.295	10.6165	10.0531	0.519137
A_33_P3301709	2786	GNG4	hsa04151	PI3K-Akt signaling pathway - Homo sapiens (human)	-0.945813	10.3604	-3.25283	0.016404	0.231109	-2.96067	11.2662	11.295	10.6165	10.0531	0.519137
A_33_P3301709	2786	GNG4	hsa04371	Apelin signaling pathway - Homo sapiens (human)	-0.945813	10.3604	-3.25283	0.016404	0.231109	-2.96067	11.2662	11.295	10.6165	10.0531	0.519137
A_33_P3301709	2786	GNG4	hsa04713	Circadian entrainment - Homo sapiens (human)	-0.945813	10.3604	-3.25283	0.016404	0.231109	-2.96067	11.2662	11.295	10.6165	10.0531	0.519137
A_33_P3301709	2786	GNG4	hsa04723	Retrograde endocannabinoid signaling - Homo sapiens (human)	-0.945813	10.3604	-3.25283	0.016404	0.231109	-2.96067	11.2662	11.295	10.6165	10.0531	0.519137
A_33_P3301709	2786	GNG4	hsa04724	Glutamatergic synapse - Homo sapiens (human)	-0.945813	10.3604	-3.25283	0.016404	0.231109	-2.96067	11.2662	11.295	10.6165	10.0531	0.519137
A_33_P3301709	2786	GNG4	hsa04725	Cholinergic synapse - Homo sapiens (human)	-0.945813	10.3604	-3.25283	0.016404	0.231109	-2.96067	11.2662	11.295	10.6165	10.0531	0.519137
A_33_P3301709	2786	GNG4	hsa04726	Serotonergic synapse - Homo sapiens (human)	-0.945813	10.3604	-3.25283	0.016404	0.231109	-2.96067	11.2662	11.295	10.6165	10.0531	0.519137
A_33_P3301709	2786	GNG4	hsa04727	GABAergic synapse - Homo sapiens (human)	-0.945813	10.3604	-3.25283	0.016404	0.231109	-2.96067	11.2662	11.295	10.6165	10.0531	0.519137
A_33_P3301709	2786	GNG4	hsa04728	Dopaminergic synapse - Homo sapiens (human)	-0.945813	10.3604	-3.25283	0.016404	0.231109	-2.96067	11.2662	11.295	10.6165	10.0531	0.519137
A_33_P3301709	2786	GNG4	hsa04926	Relaxin signaling pathway - Homo sapiens (human)	-0.945813	10.3604	-3.25283	0.016404	0.231109	-2.96067	11.2662	11.295	10.6165	10.0531	0.519137
A_33_P3301709	2786	GNG4	hsa05032	Morphine addiction - Homo sapiens (human)	-0.945813	10.3604	-3.25283	0.016404	0.231109	-2.96067	11.2662	11.295	10.6165	10.0531	0.519137
A_33_P3301709	2786	GNG4	hsa05034	Alcoholism - Homo sapiens (human)	-0.945813	10.3604	-3.25283	0.016404	0.231109	-2.96067	11.2662	11.295	10.6165	10.0531	0.519137
A_33_P3301709	2786	GNG4	hsa05163	Human cytomegalovirus infection - Homo sapiens (human)	-0.945813	10.3604	-3.25283	0.016404	0.231109	-2.96067	11.2662	11.295	10.6165	10.0531	0.519137
A_33_P3301709	2786	GNG4	hsa05167	Kaposi sarcoma-associated herpesvirus infection - Homo sapiens (human)	-0.945813	10.3604	-3.25283	0.016404	0.231109	-2.96067	11.2662	11.295	10.6165	10.0531	0.519137
A_33_P3301709	2786	GNG4	hsa05170	Human immunodeficiency virus 1 infection - Homo sapiens (human)	-0.945813	10.3604	-3.25283	0.016404	0.231109	-2.96067	11.2662	11.295	10.6165	10.0531	0.519137
A_33_P3301709	2786	GNG4	hsa05200	Pathways in cancer - Homo sapiens (human)	-0.945813	10.3604	-3.25283	0.016404	0.231109	-2.96067	11.2662	11.295	10.6165	10.0531	0.519137
A_33_P3323847	9401	RECQL4	NA	NA	-0.947494	12.449	-7.4945	0.000239344	0.078581	1.14983	12.981	12.9227	12.0889	11.9197	0.518532
A_33_P3290338	142	PARP1	hsa03410	Base excision repair - Homo sapiens (human)	-0.950853	11.6973	-7.50561	0.00023733	0.078581	1.15735	12.1526	12.1717	11.1206	11.3019	0.517327
A_33_P3290338	142	PARP1	hsa04064	NF-kappa B signaling pathway - Homo sapiens (human)	-0.950853	11.6973	-7.50561	0.00023733	0.078581	1.15735	12.1526	12.1717	11.1206	11.3019	0.517327
A_33_P3290338	142	PARP1	hsa04210	Apoptosis - Homo sapiens (human)	-0.950853	11.6973	-7.50561	0.00023733	0.078581	1.15735	12.1526	12.1717	11.1206	11.3019	0.517327
A_33_P3290338	142	PARP1	hsa04217	Necroptosis - Homo sapiens (human)	-0.950853	11.6973	-7.50561	0.00023733	0.078581	1.15735	12.1526	12.1717	11.1206	11.3019	0.517327
A_33_P3290338	142	PARP1	hsa05415	Diabetic cardiomyopathy - Homo sapiens (human)	-0.950853	11.6973	-7.50561	0.00023733	0.078581	1.15735	12.1526	12.1717	11.1206	11.3019	0.517327
A_33_P3332156	375057	STUM	NA	NA	-0.951773	5.68759	-6.7002	0.00045041	0.0987493	0.575939	6.31213	6.42999	5.26366	5.57491	0.516997
A_23_P408955	1870	E2F2	hsa01522	Endocrine resistance - Homo sapiens (human)	-0.952419	10.6329	-5.3522	0.00152564	0.132975	-0.584818	11.2362	11.299	10.3338	10.2966	0.516765
A_23_P408955	1870	E2F2	hsa04110	Cell cycle - Homo sapiens (human)	-0.952419	10.6329	-5.3522	0.00152564	0.132975	-0.584818	11.2362	11.299	10.3338	10.2966	0.516765
A_23_P408955	1870	E2F2	hsa04218	Cellular senescence - Homo sapiens (human)	-0.952419	10.6329	-5.3522	0.00152564	0.132975	-0.584818	11.2362	11.299	10.3338	10.2966	0.516765
A_23_P408955	1870	E2F2	hsa04934	Cushing syndrome - Homo sapiens (human)	-0.952419	10.6329	-5.3522	0.00152564	0.132975	-0.584818	11.2362	11.299	10.3338	10.2966	0.516765
A_23_P408955	1870	E2F2	hsa05160	Hepatitis C - Homo sapiens (human)	-0.952419	10.6329	-5.3522	0.00152564	0.132975	-0.584818	11.2362	11.299	10.3338	10.2966	0.516765
A_23_P408955	1870	E2F2	hsa05161	Hepatitis B - Homo sapiens (human)	-0.952419	10.6329	-5.3522	0.00152564	0.132975	-0.584818	11.2362	11.299	10.3338	10.2966	0.516765
A_23_P408955	1870	E2F2	hsa05163	Human cytomegalovirus infection - Homo sapiens (human)	-0.952419	10.6329	-5.3522	0.00152564	0.132975	-0.584818	11.2362	11.299	10.3338	10.2966	0.516765
A_23_P408955	1870	E2F2	hsa05166	Human T-cell leukemia virus 1 infection - Homo sapiens (human)	-0.952419	10.6329	-5.3522	0.00152564	0.132975	-0.584818	11.2362	11.299	10.3338	10.2966	0.516765
A_23_P408955	1870	E2F2	hsa05167	Kaposi sarcoma-associated herpesvirus infection - Homo sapiens (human)	-0.952419	10.6329	-5.3522	0.00152564	0.132975	-0.584818	11.2362	11.299	10.3338	10.2966	0.516765
A_23_P408955	1870	E2F2	hsa05169	Epstein-Barr virus infection - Homo sapiens (human)	-0.952419	10.6329	-5.3522	0.00152564	0.132975	-0.584818	11.2362	11.299	10.3338	10.2966	0.516765
A_23_P408955	1870	E2F2	hsa05200	Pathways in cancer - Homo sapiens (human)	-0.952419	10.6329	-5.3522	0.00152564	0.132975	-0.584818	11.2362	11.299	10.3338	10.2966	0.516765
A_23_P408955	1870	E2F2	hsa05206	MicroRNAs in cancer - Homo sapiens (human)	-0.952419	10.6329	-5.3522	0.00152564	0.132975	-0.584818	11.2362	11.299	10.3338	10.2966	0.516765
A_23_P408955	1870	E2F2	hsa05212	Pancreatic cancer - Homo sapiens (human)	-0.952419	10.6329	-5.3522	0.00152564	0.132975	-0.584818	11.2362	11.299	10.3338	10.2966	0.516765
A_23_P408955	1870	E2F2	hsa05214	Glioma - Homo sapiens (human)	-0.952419	10.6329	-5.3522	0.00152564	0.132975	-0.584818	11.2362	11.299	10.3338	10.2966	0.516765
A_23_P408955	1870	E2F2	hsa05215	Prostate cancer - Homo sapiens (human)	-0.952419	10.6329	-5.3522	0.00152564	0.132975	-0.584818	11.2362	11.299	10.3338	10.2966	0.516765
A_23_P408955	1870	E2F2	hsa05218	Melanoma - Homo sapiens (human)	-0.952419	10.6329	-5.3522	0.00152564	0.132975	-0.584818	11.2362	11.299	10.3338	10.2966	0.516765
A_23_P408955	1870	E2F2	hsa05219	Bladder cancer - Homo sapiens (human)	-0.952419	10.6329	-5.3522	0.00152564	0.132975	-0.584818	11.2362	11.299	10.3338	10.2966	0.516765
A_23_P408955	1870	E2F2	hsa05220	Chronic myeloid leukemia - Homo sapiens (human)	-0.952419	10.6329	-5.3522	0.00152564	0.132975	-0.584818	11.2362	11.299	10.3338	10.2966	0.516765
A_23_P408955	1870	E2F2	hsa05222	Small cell lung cancer - Homo sapiens (human)	-0.952419	10.6329	-5.3522	0.00152564	0.132975	-0.584818	11.2362	11.299	10.3338	10.2966	0.516765
A_23_P408955	1870	E2F2	hsa05223	Non-small cell lung cancer - Homo sapiens (human)	-0.952419	10.6329	-5.3522	0.00152564	0.132975	-0.584818	11.2362	11.299	10.3338	10.2966	0.516765
A_23_P408955	1870	E2F2	hsa05224	Breast cancer - Homo sapiens (human)	-0.952419	10.6329	-5.3522	0.00152564	0.132975	-0.584818	11.2362	11.299	10.3338	10.2966	0.516765
A_23_P408955	1870	E2F2	hsa05225	Hepatocellular carcinoma - Homo sapiens (human)	-0.952419	10.6329	-5.3522	0.00152564	0.132975	-0.584818	11.2362	11.299	10.3338	10.2966	0.516765
A_23_P408955	1870	E2F2	hsa05226	Gastric cancer - Homo sapiens (human)	-0.952419	10.6329	-5.3522	0.00152564	0.132975	-0.584818	11.2362	11.299	10.3338	10.2966	0.516765
A_23_P32454	7038	TG	hsa04918	Thyroid hormone synthesis - Homo sapiens (human)	-0.95667	10.4625	-3.95453	0.00689661	0.190967	-2.08506	11.2213	11.234	10.3716	10.1703	0.515245
A_23_P32454	7038	TG	hsa05320	Autoimmune thyroid disease - Homo sapiens (human)	-0.95667	10.4625	-3.95453	0.00689661	0.190967	-2.08506	11.2213	11.234	10.3716	10.1703	0.515245
A_23_P254165	10742	RAI2	NA	NA	-0.95716	6.20844	-4.4282	0.00400855	0.168818	-1.53997	6.78935	6.76975	5.82584	5.81894	0.51507
A_24_P820037	388662	SLC6A17	NA	NA	-0.957194	6.90856	-3.06435	0.0209643	0.246089	-3.20831	7.40041	7.45772	6.28771	6.65603	0.515058
A_23_P46606	9926	LPGAT1	hsa00564	Glycerophospholipid metabolism - Homo sapiens (human)	-0.961317	12.3726	-4.64548	0.0031601	0.160712	-1.30267	12.8778	12.7952	11.7473	12.0031	0.513588
A_33_P3284715	677767	SCARNA7	NA	NA	-0.962096	8.15989	-3.18842	0.017828	0.234885	-3.04476	8.6082	8.58141	7.43359	7.83184	0.51331
A_23_P203173	3587	IL10RA	hsa04060	Cytokine-cytokine receptor interaction - Homo sapiens (human)	-0.965094	5.85932	-7.547	0.000229997	0.078581	1.18524	6.36316	6.53873	5.53916	5.43254	0.512245
A_23_P203173	3587	IL10RA	hsa04061	Viral protein interaction with cytokine and cytokine receptor - Homo sapiens (human)	-0.965094	5.85932	-7.547	0.000229997	0.078581	1.18524	6.36316	6.53873	5.53916	5.43254	0.512245
A_23_P203173	3587	IL10RA	hsa04630	JAK-STAT signaling pathway - Homo sapiens (human)	-0.965094	5.85932	-7.547	0.000229997	0.078581	1.18524	6.36316	6.53873	5.53916	5.43254	0.512245
A_23_P203173	3587	IL10RA	hsa05145	Toxoplasmosis - Homo sapiens (human)	-0.965094	5.85932	-7.547	0.000229997	0.078581	1.18524	6.36316	6.53873	5.53916	5.43254	0.512245
A_23_P203173	3587	IL10RA	hsa05152	Tuberculosis - Homo sapiens (human)	-0.965094	5.85932	-7.547	0.000229997	0.078581	1.18524	6.36316	6.53873	5.53916	5.43254	0.512245
A_23_P203173	3587	IL10RA	hsa05163	Human cytomegalovirus infection - Homo sapiens (human)	-0.965094	5.85932	-7.547	0.000229997	0.078581	1.18524	6.36316	6.53873	5.53916	5.43254	0.512245
A_33_P3314276	253982	ASPHD1	NA	NA	-0.965672	10.5553	-4.04563	0.00619688	0.186316	-1.97727	10.8675	10.8901	10.0117	9.81452	0.51204
A_33_P3417920	8852	AKAP4	NA	NA	-0.966888	6.09601	-3.24987	0.0164666	0.231109	-2.96452	6.66869	6.56309	5.39613	5.90187	0.511608
A_23_P74115	8438	RAD54L	hsa03440	Homologous recombination - Homo sapiens (human)	-0.970285	9.87741	-5.69946	0.0010923	0.129761	-0.260962	10.362	10.3669	9.55322	9.23512	0.510405
A_23_P73589	4478	MSN	hsa04530	Tight junction - Homo sapiens (human)	-0.970349	8.49824	-4.33577	0.00444453	0.174961	-1.64334	8.66287	8.62042	7.3665	7.97609	0.510382
A_23_P73589	4478	MSN	hsa04670	Leukocyte transendothelial migration - Homo sapiens (human)	-0.970349	8.49824	-4.33577	0.00444453	0.174961	-1.64334	8.66287	8.62042	7.3665	7.97609	0.510382
A_23_P73589	4478	MSN	hsa04810	Regulation of actin cytoskeleton - Homo sapiens (human)	-0.970349	8.49824	-4.33577	0.00444453	0.174961	-1.64334	8.66287	8.62042	7.3665	7.97609	0.510382
A_23_P73589	4478	MSN	hsa05162	Measles - Homo sapiens (human)	-0.970349	8.49824	-4.33577	0.00444453	0.174961	-1.64334	8.66287	8.62042	7.3665	7.97609	0.510382
A_23_P73589	4478	MSN	hsa05205	Proteoglycans in cancer - Homo sapiens (human)	-0.970349	8.49824	-4.33577	0.00444453	0.174961	-1.64334	8.66287	8.62042	7.3665	7.97609	0.510382
A_23_P39116	3978	LIG1	hsa03030	DNA replication - Homo sapiens (human)	-0.970758	11.5285	-8.01092	0.000163327	0.0758228	1.48558	12.0535	12.1061	11.0468	11.1713	0.510238
A_23_P39116	3978	LIG1	hsa03410	Base excision repair - Homo sapiens (human)	-0.970758	11.5285	-8.01092	0.000163327	0.0758228	1.48558	12.0535	12.1061	11.0468	11.1713	0.510238
A_23_P39116	3978	LIG1	hsa03420	Nucleotide excision repair - Homo sapiens (human)	-0.970758	11.5285	-8.01092	0.000163327	0.0758228	1.48558	12.0535	12.1061	11.0468	11.1713	0.510238
A_23_P39116	3978	LIG1	hsa03430	Mismatch repair - Homo sapiens (human)	-0.970758	11.5285	-8.01092	0.000163327	0.0758228	1.48558	12.0535	12.1061	11.0468	11.1713	0.510238
A_24_P389916	2615	LRRC32	hsa04350	TGF-beta signaling pathway - Homo sapiens (human)	-0.971069	6.93619	-3.18502	0.0179068	0.234941	-3.04922	7.82743	8.00356	7.0616	6.82725	0.510128
A_33_P3507542	10536	P3H3	NA	NA	-0.973163	10.6987	-3.28844	0.0156702	0.228992	-2.91441	10.9209	10.8166	10.2904	9.50068	0.509388
A_23_P50455	5424	POLD1	hsa03030	DNA replication - Homo sapiens (human)	-0.981417	10.6715	-7.15323	0.000311867	0.0894719	0.912237	11.1503	11.2124	10.2384	10.1614	0.506482
A_23_P50455	5424	POLD1	hsa03410	Base excision repair - Homo sapiens (human)	-0.981417	10.6715	-7.15323	0.000311867	0.0894719	0.912237	11.1503	11.2124	10.2384	10.1614	0.506482
A_23_P50455	5424	POLD1	hsa03420	Nucleotide excision repair - Homo sapiens (human)	-0.981417	10.6715	-7.15323	0.000311867	0.0894719	0.912237	11.1503	11.2124	10.2384	10.1614	0.506482
A_23_P50455	5424	POLD1	hsa03430	Mismatch repair - Homo sapiens (human)	-0.981417	10.6715	-7.15323	0.000311867	0.0894719	0.912237	11.1503	11.2124	10.2384	10.1614	0.506482
A_23_P50455	5424	POLD1	hsa03440	Homologous recombination - Homo sapiens (human)	-0.981417	10.6715	-7.15323	0.000311867	0.0894719	0.912237	11.1503	11.2124	10.2384	10.1614	0.506482
A_23_P3302	55329	MNS1	NA	NA	-0.982968	6.8484	-3.65058	0.0099458	0.207101	-2.45474	7.41738	7.34811	6.72631	6.07325	0.505938
A_23_P354297	63922	CHTF18	NA	NA	-0.983027	10.1754	-6.88907	0.000385509	0.0919778	0.719154	10.6699	10.7571	9.80421	9.65677	0.505917
A_33_P3394465	5626	PROP1	NA	NA	-0.983539	6.96558	-4.36411	0.00430548	0.172901	-1.6115	7.45824	7.81618	6.74754	6.5598	0.505738
A_33_P3363933	343413	FCRL6	NA	NA	-0.984447	6.86242	-4.06662	0.00604707	0.186065	-1.95263	7.58705	7.55533	6.5598	6.61369	0.505419
A_33_P3405848	7173	TPO	hsa00350	Tyrosine metabolism - Homo sapiens (human)	-0.990982	6.30771	-3.15227	0.0186858	0.237905	-3.09221	6.92399	6.781	5.93041	5.79261	0.503135
A_33_P3405848	7173	TPO	hsa01100	Metabolic pathways - Homo sapiens (human)	-0.990982	6.30771	-3.15227	0.0186858	0.237905	-3.09221	6.92399	6.781	5.93041	5.79261	0.503135
A_33_P3405848	7173	TPO	hsa04918	Thyroid hormone synthesis - Homo sapiens (human)	-0.990982	6.30771	-3.15227	0.0186858	0.237905	-3.09221	6.92399	6.781	5.93041	5.79261	0.503135
A_33_P3405848	7173	TPO	hsa05320	Autoimmune thyroid disease - Homo sapiens (human)	-0.990982	6.30771	-3.15227	0.0186858	0.237905	-3.09221	6.92399	6.781	5.93041	5.79261	0.503135
A_33_P3239759	5032	P2RY11	hsa04080	Neuroactive ligand-receptor interaction - Homo sapiens (human)	-0.992421	6.37541	-2.43825	0.0489477	0.308525	-4.05673	6.69532	6.66455	5.74689	5.62814	0.502634
A_23_P381461	201255	LRRC45	NA	NA	-0.993278	9.37462	-3.03349	0.0218338	0.248022	-3.24928	9.86455	9.89165	8.69837	9.07128	0.502335
A_23_P104651	113130	CDCA5	hsa04110	Cell cycle - Homo sapiens (human)	-0.993832	11.1591	-5.65895	0.00119009	0.128985	-0.304333	11.7474	11.7268	10.7474	10.7391	0.502142
A_23_P104651	113130	CDCA5	hsa05206	MicroRNAs in cancer - Homo sapiens (human)	-0.993832	11.1591	-5.65895	0.00119009	0.128985	-0.304333	11.7474	11.7268	10.7474	10.7391	0.502142
A_32_P150891	81624	DIAPH3	hsa04810	Regulation of actin cytoskeleton - Homo sapiens (human)	-0.997663	8.80464	-5.35389	0.00152311	0.132975	-0.583199	9.46987	9.32624	8.59282	8.20796	0.500811
A_23_P54840	4489	MT1A	hsa04978	Mineral absorption - Homo sapiens (human)	-0.998773	14.9881	-3.24402	0.0165913	0.23205	-2.97214	15.5089	15.4909	14.7895	14.2128	0.500425
A_33_P3390357	56907	SPIRE1	NA	NA	-1.00565	10.8581	-6.05933	0.000784388	0.116856	0.0558474	11.2055	11.2586	10.2747	10.1782	0.498047
A_33_P3412087	80129	CCDC170	NA	NA	-1.00614	8.43752	-3.04201	0.02159	0.247434	-3.23796	9.26877	9.18274	7.77926	8.65997	0.497878
A_32_P206899	146754	DNAH2	hsa04814	Motor proteins - Homo sapiens (human)	-1.00779	9.80684	-6.04939	0.000791437	0.11706	0.0473468	10.3074	10.2459	9.09675	9.44091	0.497308
A_32_P206899	146754	DNAH2	hsa05014	Amyotrophic lateral sclerosis - Homo sapiens (human)	-1.00779	9.80684	-6.04939	0.000791437	0.11706	0.0473468	10.3074	10.2459	9.09675	9.44091	0.497308
A_32_P206899	146754	DNAH2	hsa05016	Huntington disease - Homo sapiens (human)	-1.00779	9.80684	-6.04939	0.000791437	0.11706	0.0473468	10.3074	10.2459	9.09675	9.44091	0.497308
A_32_P206899	146754	DNAH2	hsa05022	Pathways of neurodegeneration - multiple diseases - Homo sapiens (human)	-1.00779	9.80684	-6.04939	0.000791437	0.11706	0.0473468	10.3074	10.2459	9.09675	9.44091	0.497308
A_23_P367071	100131816	UBE2DNL	NA	NA	-1.00849	8.36799	-3.12447	0.0193758	0.240595	-3.12882	8.93923	8.87975	8.01565	7.78636	0.497067
A_23_P332246	474	ATOH1	NA	NA	-1.00986	6.65808	-7.18812	0.000303398	0.0886431	0.937133	7.55032	7.40496	6.43972	6.49586	0.496596
A_33_P3389827	150696	PROM2	NA	NA	-1.01286	8.84988	-3.07027	0.0208017	0.246089	-3.20046	9.15957	9.11019	8.06732	8.17673	0.495563
A_23_P167121	2555	GABRA2	hsa04080	Neuroactive ligand-receptor interaction - Homo sapiens (human)	-1.01378	5.88844	-2.84288	0.0281441	0.266845	-3.50473	6.74324	6.51263	5.85521	5.37311	0.495248
A_23_P167121	2555	GABRA2	hsa04723	Retrograde endocannabinoid signaling - Homo sapiens (human)	-1.01378	5.88844	-2.84288	0.0281441	0.266845	-3.50473	6.74324	6.51263	5.85521	5.37311	0.495248
A_23_P167121	2555	GABRA2	hsa04727	GABAergic synapse - Homo sapiens (human)	-1.01378	5.88844	-2.84288	0.0281441	0.266845	-3.50473	6.74324	6.51263	5.85521	5.37311	0.495248
A_23_P167121	2555	GABRA2	hsa04742	Taste transduction - Homo sapiens (human)	-1.01378	5.88844	-2.84288	0.0281441	0.266845	-3.50473	6.74324	6.51263	5.85521	5.37311	0.495248
A_23_P167121	2555	GABRA2	hsa05032	Morphine addiction - Homo sapiens (human)	-1.01378	5.88844	-2.84288	0.0281441	0.266845	-3.50473	6.74324	6.51263	5.85521	5.37311	0.495248
A_23_P167121	2555	GABRA2	hsa05033	Nicotine addiction - Homo sapiens (human)	-1.01378	5.88844	-2.84288	0.0281441	0.266845	-3.50473	6.74324	6.51263	5.85521	5.37311	0.495248
A_23_P71880	27290	SPINK4	NA	NA	-1.01555	16.6249	-4.18648	0.00526518	0.181382	-1.81337	17.3124	17.2458	16.2884	16.2387	0.494639
A_23_P252462	50614	GALNT9	hsa00512	Mucin type O-glycan biosynthesis - Homo sapiens (human)	-1.01654	6.39428	-4.18299	0.00528628	0.181382	-1.81739	6.96266	6.89153	5.90555	5.91555	0.4943
A_23_P252462	50614	GALNT9	hsa00514	Other types of O-glycan biosynthesis - Homo sapiens (human)	-1.01654	6.39428	-4.18299	0.00528628	0.181382	-1.81739	6.96266	6.89153	5.90555	5.91555	0.4943
A_23_P252462	50614	GALNT9	hsa01100	Metabolic pathways - Homo sapiens (human)	-1.01654	6.39428	-4.18299	0.00528628	0.181382	-1.81739	6.96266	6.89153	5.90555	5.91555	0.4943
A_32_P831181	140707	BRI3BP	NA	NA	-1.02511	10.0104	-5.09771	0.00196781	0.141578	-0.834006	10.549	10.5821	9.30419	9.77668	0.491374
A_23_P6771	29995	LMCD1	NA	NA	-1.02938	8.80803	-3.45707	0.0126494	0.219728	-2.69789	9.21974	9.2213	8.24714	8.13514	0.48992
A_23_P150064	79812	MMRN2	NA	NA	-1.03221	7.03504	-2.94888	0.0244237	0.256787	-3.36219	7.61195	7.56859	6.27638	6.83973	0.48896
A_23_P62081	6447	SCG5	NA	NA	-1.03313	6.70005	-5.46354	0.00136843	0.132538	-0.478983	7.34867	7.22159	6.27638	6.22762	0.48865
A_23_P324813	255877	BCL6B	NA	NA	-1.03745	5.9147	-3.63485	0.01014	0.208052	-2.47429	6.56489	6.73753	5.73433	5.49319	0.487188
A_23_P163711	83723	TLCD3B	NA	NA	-1.04007	10.4685	-2.56014	0.0413556	0.295375	-3.88952	11.1024	11.0168	10.0801	9.95894	0.486303
A_32_P211045	1719	DHFR	hsa00670	One carbon pool by folate - Homo sapiens (human)	-1.04148	8.80475	-4.58612	0.00336997	0.162594	-1.36671	9.62158	9.51063	8.49374	8.55549	0.485827
A_32_P211045	1719	DHFR	hsa00790	Folate biosynthesis - Homo sapiens (human)	-1.04148	8.80475	-4.58612	0.00336997	0.162594	-1.36671	9.62158	9.51063	8.49374	8.55549	0.485827
A_32_P211045	1719	DHFR	hsa01100	Metabolic pathways - Homo sapiens (human)	-1.04148	8.80475	-4.58612	0.00336997	0.162594	-1.36671	9.62158	9.51063	8.49374	8.55549	0.485827
A_32_P211045	1719	DHFR	hsa01240	Biosynthesis of cofactors - Homo sapiens (human)	-1.04148	8.80475	-4.58612	0.00336997	0.162594	-1.36671	9.62158	9.51063	8.49374	8.55549	0.485827
A_32_P211045	1719	DHFR	hsa01523	Antifolate resistance - Homo sapiens (human)	-1.04148	8.80475	-4.58612	0.00336997	0.162594	-1.36671	9.62158	9.51063	8.49374	8.55549	0.485827
A_33_P3242174	389084	SNORC	NA	NA	-1.04315	11.107	-5.20705	0.00176217	0.138448	-0.725691	11.5803	11.4736	10.6427	10.325	0.485268
A_23_P250385	3009	H1-5	NA	NA	-1.04473	10.8642	-6.15242	0.000721711	0.113131	0.134813	11.3829	11.3006	10.445	10.1491	0.484735
A_33_P3292387	127255	LRRIQ3	NA	NA	-1.04762	7.32343	-2.67421	0.0353693	0.282419	-3.73363	7.87225	7.95879	6.5157	7.22011	0.483767
A_33_P3287879	8357	H3C10	hsa04613	Neutrophil extracellular trap formation - Homo sapiens (human)	-1.05245	11.7352	-9.06378	7.96338e-05	0.0665627	2.09106	12.2746	12.3038	11.2196	11.2539	0.482149
A_33_P3287879	8357	H3C10	hsa05034	Alcoholism - Homo sapiens (human)	-1.05245	11.7352	-9.06378	7.96338e-05	0.0665627	2.09106	12.2746	12.3038	11.2196	11.2539	0.482149
A_33_P3287879	8357	H3C10	hsa05131	Shigellosis - Homo sapiens (human)	-1.05245	11.7352	-9.06378	7.96338e-05	0.0665627	2.09106	12.2746	12.3038	11.2196	11.2539	0.482149
A_33_P3287879	8357	H3C10	hsa05202	Transcriptional misregulation in cancer - Homo sapiens (human)	-1.05245	11.7352	-9.06378	7.96338e-05	0.0665627	2.09106	12.2746	12.3038	11.2196	11.2539	0.482149
A_33_P3287879	8357	H3C10	hsa05322	Systemic lupus erythematosus - Homo sapiens (human)	-1.05245	11.7352	-9.06378	7.96338e-05	0.0665627	2.09106	12.2746	12.3038	11.2196	11.2539	0.482149
A_33_P3268035	84569	LYZL1	NA	NA	-1.06014	6.33716	-2.85907	0.0275385	0.265966	-3.48288	6.94398	6.89153	5.35804	6.35719	0.479585
A_23_P20484	2267	FGL1	NA	NA	-1.06129	6.30315	-3.74136	0.0089024	0.201425	-2.34274	7.36073	7.29417	6.67919	5.85314	0.479204
A_33_P3298990	921	CD5	hsa04640	Hematopoietic cell lineage - Homo sapiens (human)	-1.06209	5.3255	-5.00183	0.00217063	0.144034	-0.930571	6.08377	5.81627	4.80305	4.97282	0.478939
A_33_P3295091	400804	LINC02817	NA	NA	-1.06305	7.44551	-2.84028	0.0282429	0.26687	-3.50825	7.98287	7.97346	6.64205	7.18818	0.478618
A_23_P353005	154214	RNF217	NA	NA	-1.06552	6.68405	-3.20157	0.0175268	0.234432	-3.02755	7.09767	7.17173	5.61675	6.5216	0.477799
A_33_P3322804	4915	NTRK2	hsa04010	MAPK signaling pathway - Homo sapiens (human)	-1.07477	9.99416	-7.37324	0.000262642	0.081164	1.06689	10.5905	10.5853	9.63163	9.39466	0.474745
A_33_P3322804	4915	NTRK2	hsa04014	Ras signaling pathway - Homo sapiens (human)	-1.07477	9.99416	-7.37324	0.000262642	0.081164	1.06689	10.5905	10.5853	9.63163	9.39466	0.474745
A_33_P3322804	4915	NTRK2	hsa04020	Calcium signaling pathway - Homo sapiens (human)	-1.07477	9.99416	-7.37324	0.000262642	0.081164	1.06689	10.5905	10.5853	9.63163	9.39466	0.474745
A_33_P3322804	4915	NTRK2	hsa04151	PI3K-Akt signaling pathway - Homo sapiens (human)	-1.07477	9.99416	-7.37324	0.000262642	0.081164	1.06689	10.5905	10.5853	9.63163	9.39466	0.474745
A_33_P3322804	4915	NTRK2	hsa04722	Neurotrophin signaling pathway - Homo sapiens (human)	-1.07477	9.99416	-7.37324	0.000262642	0.081164	1.06689	10.5905	10.5853	9.63163	9.39466	0.474745
A_33_P3322804	4915	NTRK2	hsa05034	Alcoholism - Homo sapiens (human)	-1.07477	9.99416	-7.37324	0.000262642	0.081164	1.06689	10.5905	10.5853	9.63163	9.39466	0.474745
A_33_P3247022	9134	CCNE2	hsa04110	Cell cycle - Homo sapiens (human)	-1.07768	7.79853	-3.48292	0.0122454	0.217716	-2.66506	8.37102	8.45047	7.33508	7.33104	0.473789
A_33_P3247022	9134	CCNE2	hsa04114	Oocyte meiosis - Homo sapiens (human)	-1.07768	7.79853	-3.48292	0.0122454	0.217716	-2.66506	8.37102	8.45047	7.33508	7.33104	0.473789
A_33_P3247022	9134	CCNE2	hsa04115	p53 signaling pathway - Homo sapiens (human)	-1.07768	7.79853	-3.48292	0.0122454	0.217716	-2.66506	8.37102	8.45047	7.33508	7.33104	0.473789
A_33_P3247022	9134	CCNE2	hsa04151	PI3K-Akt signaling pathway - Homo sapiens (human)	-1.07768	7.79853	-3.48292	0.0122454	0.217716	-2.66506	8.37102	8.45047	7.33508	7.33104	0.473789
A_33_P3247022	9134	CCNE2	hsa04218	Cellular senescence - Homo sapiens (human)	-1.07768	7.79853	-3.48292	0.0122454	0.217716	-2.66506	8.37102	8.45047	7.33508	7.33104	0.473789
A_33_P3247022	9134	CCNE2	hsa04934	Cushing syndrome - Homo sapiens (human)	-1.07768	7.79853	-3.48292	0.0122454	0.217716	-2.66506	8.37102	8.45047	7.33508	7.33104	0.473789
A_33_P3247022	9134	CCNE2	hsa05161	Hepatitis B - Homo sapiens (human)	-1.07768	7.79853	-3.48292	0.0122454	0.217716	-2.66506	8.37102	8.45047	7.33508	7.33104	0.473789
A_33_P3247022	9134	CCNE2	hsa05162	Measles - Homo sapiens (human)	-1.07768	7.79853	-3.48292	0.0122454	0.217716	-2.66506	8.37102	8.45047	7.33508	7.33104	0.473789
A_33_P3247022	9134	CCNE2	hsa05165	Human papillomavirus infection - Homo sapiens (human)	-1.07768	7.79853	-3.48292	0.0122454	0.217716	-2.66506	8.37102	8.45047	7.33508	7.33104	0.473789
A_33_P3247022	9134	CCNE2	hsa05166	Human T-cell leukemia virus 1 infection - Homo sapiens (human)	-1.07768	7.79853	-3.48292	0.0122454	0.217716	-2.66506	8.37102	8.45047	7.33508	7.33104	0.473789
A_33_P3247022	9134	CCNE2	hsa05169	Epstein-Barr virus infection - Homo sapiens (human)	-1.07768	7.79853	-3.48292	0.0122454	0.217716	-2.66506	8.37102	8.45047	7.33508	7.33104	0.473789
A_33_P3247022	9134	CCNE2	hsa05200	Pathways in cancer - Homo sapiens (human)	-1.07768	7.79853	-3.48292	0.0122454	0.217716	-2.66506	8.37102	8.45047	7.33508	7.33104	0.473789
A_33_P3247022	9134	CCNE2	hsa05203	Viral carcinogenesis - Homo sapiens (human)	-1.07768	7.79853	-3.48292	0.0122454	0.217716	-2.66506	8.37102	8.45047	7.33508	7.33104	0.473789
A_33_P3247022	9134	CCNE2	hsa05206	MicroRNAs in cancer - Homo sapiens (human)	-1.07768	7.79853	-3.48292	0.0122454	0.217716	-2.66506	8.37102	8.45047	7.33508	7.33104	0.473789
A_33_P3247022	9134	CCNE2	hsa05215	Prostate cancer - Homo sapiens (human)	-1.07768	7.79853	-3.48292	0.0122454	0.217716	-2.66506	8.37102	8.45047	7.33508	7.33104	0.473789
A_33_P3247022	9134	CCNE2	hsa05222	Small cell lung cancer - Homo sapiens (human)	-1.07768	7.79853	-3.48292	0.0122454	0.217716	-2.66506	8.37102	8.45047	7.33508	7.33104	0.473789
A_33_P3247022	9134	CCNE2	hsa05226	Gastric cancer - Homo sapiens (human)	-1.07768	7.79853	-3.48292	0.0122454	0.217716	-2.66506	8.37102	8.45047	7.33508	7.33104	0.473789
A_23_P4611	10998	SLC27A5	hsa00120	Primary bile acid biosynthesis - Homo sapiens (human)	-1.09259	8.24245	-4.06338	0.00606995	0.186065	-1.95643	8.45029	8.71095	7.76579	7.21027	0.468918
A_23_P4611	10998	SLC27A5	hsa01100	Metabolic pathways - Homo sapiens (human)	-1.09259	8.24245	-4.06338	0.00606995	0.186065	-1.95643	8.45029	8.71095	7.76579	7.21027	0.468918
A_23_P4611	10998	SLC27A5	hsa03320	PPAR signaling pathway - Homo sapiens (human)	-1.09259	8.24245	-4.06338	0.00606995	0.186065	-1.95643	8.45029	8.71095	7.76579	7.21027	0.468918
A_23_P4611	10998	SLC27A5	hsa04931	Insulin resistance - Homo sapiens (human)	-1.09259	8.24245	-4.06338	0.00606995	0.186065	-1.95643	8.45029	8.71095	7.76579	7.21027	0.468918
A_23_P4611	10998	SLC27A5	hsa04976	Bile secretion - Homo sapiens (human)	-1.09259	8.24245	-4.06338	0.00606995	0.186065	-1.95643	8.45029	8.71095	7.76579	7.21027	0.468918
A_23_P18078	5918	RARRES1	NA	NA	-1.09381	12.6383	-5.09772	0.00196779	0.141578	-0.833994	13.2415	13.2707	12.2005	12.1241	0.468522
A_23_P337262	147495	APCDD1	hsa04310	Wnt signaling pathway - Homo sapiens (human)	-1.09537	5.64255	-8.0649	0.000157121	0.0758228	1.51911	6.08377	6.06938	4.82655	5.13585	0.468015
A_33_P3418414	257202	GPX6	hsa00480	Glutathione metabolism - Homo sapiens (human)	-1.09941	5.46458	-6.2766	0.000646773	0.11104	0.238302	6.18543	6.32793	4.91222	5.4023	0.466706
A_33_P3418414	257202	GPX6	hsa01100	Metabolic pathways - Homo sapiens (human)	-1.09941	5.46458	-6.2766	0.000646773	0.11104	0.238302	6.18543	6.32793	4.91222	5.4023	0.466706
A_33_P3418414	257202	GPX6	hsa04918	Thyroid hormone synthesis - Homo sapiens (human)	-1.09941	5.46458	-6.2766	0.000646773	0.11104	0.238302	6.18543	6.32793	4.91222	5.4023	0.466706
A_33_P3418414	257202	GPX6	hsa05014	Amyotrophic lateral sclerosis - Homo sapiens (human)	-1.09941	5.46458	-6.2766	0.000646773	0.11104	0.238302	6.18543	6.32793	4.91222	5.4023	0.466706
A_33_P3418414	257202	GPX6	hsa05016	Huntington disease - Homo sapiens (human)	-1.09941	5.46458	-6.2766	0.000646773	0.11104	0.238302	6.18543	6.32793	4.91222	5.4023	0.466706
A_33_P3418414	257202	GPX6	hsa05022	Pathways of neurodegeneration - multiple diseases - Homo sapiens (human)	-1.09941	5.46458	-6.2766	0.000646773	0.11104	0.238302	6.18543	6.32793	4.91222	5.4023	0.466706
A_33_P3219459	339453	TMEM240	NA	NA	-1.10261	7.70937	-2.68107	0.0350395	0.281555	-3.72427	8.2819	8.31134	7.06721	7.3208	0.465672
A_32_P192545	158931	TCEAL6	NA	NA	-1.10303	8.95743	-5.07463	0.00201462	0.142322	-0.857121	9.55589	9.63163	8.20069	8.78077	0.465537
A_23_P218675	10406	WFDC2	NA	NA	-1.11145	13.5016	-6.64003	0.000473641	0.101779	0.529388	14.4041	14.4822	13.3149	13.3486	0.462828
A_24_P192914	120425	JAML	NA	NA	-1.11573	7.70075	-3.18981	0.0177959	0.234885	-3.04294	8.0625	8.24941	7.13143	6.94902	0.461457
A_23_P13753	4778	NFE2	NA	NA	-1.11697	6.26374	-4.77247	0.00275865	0.153379	-1.16766	6.76653	6.73753	5.4667	5.80341	0.46106
A_23_P206733	1066	CES1	hsa00983	Drug metabolism - other enzymes - Homo sapiens (human)	-1.11997	8.55539	-2.53695	0.0426988	0.298912	-3.9213	9.19013	9.10536	7.89043	8.16512	0.460102
A_24_P295245	444	ASPH	hsa04020	Calcium signaling pathway - Homo sapiens (human)	-1.12288	11.1646	-7.46602	0.000244597	0.078581	1.13049	11.6668	11.5594	10.3485	10.632	0.459175
A_24_P295245	444	ASPH	hsa04260	Cardiac muscle contraction - Homo sapiens (human)	-1.12288	11.1646	-7.46602	0.000244597	0.078581	1.13049	11.6668	11.5594	10.3485	10.632	0.459175
A_33_P3336462	100419773	LOC100419773	NA	NA	-1.1267	6.59121	-3.15376	0.0186495	0.237905	-3.09025	7.07978	7.29417	5.95775	6.16281	0.457963
A_23_P428129	1028	CDKN1C	hsa04110	Cell cycle - Homo sapiens (human)	-1.12954	12.3116	-4.44708	0.00392549	0.167819	-1.51904	13.1333	13.0898	11.8925	12.0714	0.457062
A_32_P100830	124602	KIF19	hsa04814	Motor proteins - Homo sapiens (human)	-1.13154	11.3466	-7.77881	0.000193426	0.078581	1.33808	12.4615	12.503	11.3061	11.3953	0.456428
A_23_P70733	9287	TAAR2	hsa04080	Neuroactive ligand-receptor interaction - Homo sapiens (human)	-1.13203	7.83112	-2.86347	0.0273766	0.265486	-3.47696	8.50405	8.47393	6.98363	7.73028	0.456272
A_23_P86411	53904	MYO3A	hsa04814	Motor proteins - Homo sapiens (human)	-1.13847	6.61969	-3.02485	0.0220842	0.248471	-3.26078	7.37914	7.33253	5.98284	6.4519	0.454241
A_23_P69497	7123	CLEC3B	NA	NA	-1.14476	6.67667	-2.72235	0.0331246	0.276613	-3.66807	7.18405	7.13998	5.98284	6.05166	0.452263
A_23_P257307	6906	SERPINA7	hsa04918	Thyroid hormone synthesis - Homo sapiens (human)	-1.14606	5.63745	-9.37509	6.5298e-05	0.0662313	2.25198	6.38706	6.5516	5.24423	5.4023	0.451856
A_23_P102000	7852	CXCR4	hsa03250	Viral life cycle - HIV-1 - Homo sapiens (human)	-1.1501	11.6327	-4.12037	0.00584699	0.184247	-1.89354	12.162	12.154	11.1025	10.9133	0.450594
A_23_P102000	7852	CXCR4	hsa03260	Virion - Human immunodeficiency virus - Homo sapiens (human)	-1.1501	11.6327	-4.12037	0.00584699	0.184247	-1.89354	12.162	12.154	11.1025	10.9133	0.450594
A_23_P102000	7852	CXCR4	hsa04020	Calcium signaling pathway - Homo sapiens (human)	-1.1501	11.6327	-4.12037	0.00584699	0.184247	-1.89354	12.162	12.154	11.1025	10.9133	0.450594
A_23_P102000	7852	CXCR4	hsa04060	Cytokine-cytokine receptor interaction - Homo sapiens (human)	-1.1501	11.6327	-4.12037	0.00584699	0.184247	-1.89354	12.162	12.154	11.1025	10.9133	0.450594
A_23_P102000	7852	CXCR4	hsa04061	Viral protein interaction with cytokine and cytokine receptor - Homo sapiens (human)	-1.1501	11.6327	-4.12037	0.00584699	0.184247	-1.89354	12.162	12.154	11.1025	10.9133	0.450594
A_23_P102000	7852	CXCR4	hsa04062	Chemokine signaling pathway - Homo sapiens (human)	-1.1501	11.6327	-4.12037	0.00584699	0.184247	-1.89354	12.162	12.154	11.1025	10.9133	0.450594
A_23_P102000	7852	CXCR4	hsa04144	Endocytosis - Homo sapiens (human)	-1.1501	11.6327	-4.12037	0.00584699	0.184247	-1.89354	12.162	12.154	11.1025	10.9133	0.450594
A_23_P102000	7852	CXCR4	hsa04360	Axon guidance - Homo sapiens (human)	-1.1501	11.6327	-4.12037	0.00584699	0.184247	-1.89354	12.162	12.154	11.1025	10.9133	0.450594
A_23_P102000	7852	CXCR4	hsa04670	Leukocyte transendothelial migration - Homo sapiens (human)	-1.1501	11.6327	-4.12037	0.00584699	0.184247	-1.89354	12.162	12.154	11.1025	10.9133	0.450594
A_23_P102000	7852	CXCR4	hsa04672	Intestinal immune network for IgA production - Homo sapiens (human)	-1.1501	11.6327	-4.12037	0.00584699	0.184247	-1.89354	12.162	12.154	11.1025	10.9133	0.450594
A_23_P102000	7852	CXCR4	hsa04810	Regulation of actin cytoskeleton - Homo sapiens (human)	-1.1501	11.6327	-4.12037	0.00584699	0.184247	-1.89354	12.162	12.154	11.1025	10.9133	0.450594
A_23_P102000	7852	CXCR4	hsa05163	Human cytomegalovirus infection - Homo sapiens (human)	-1.1501	11.6327	-4.12037	0.00584699	0.184247	-1.89354	12.162	12.154	11.1025	10.9133	0.450594
A_23_P102000	7852	CXCR4	hsa05170	Human immunodeficiency virus 1 infection - Homo sapiens (human)	-1.1501	11.6327	-4.12037	0.00584699	0.184247	-1.89354	12.162	12.154	11.1025	10.9133	0.450594
A_23_P102000	7852	CXCR4	hsa05200	Pathways in cancer - Homo sapiens (human)	-1.1501	11.6327	-4.12037	0.00584699	0.184247	-1.89354	12.162	12.154	11.1025	10.9133	0.450594
A_23_P18282	9940	DLEC1	NA	NA	-1.15307	6.53264	-4.30084	0.00462291	0.177101	-1.68278	7.29296	7.33917	6.00531	6.32068	0.449667
A_23_P104563	1374	CPT1A	hsa00071	Fatty acid degradation - Homo sapiens (human)	-1.15555	10.3321	-3.8097	0.00836259	0.199595	-2.26136	10.8315	10.8428	9.59281	9.77048	0.448896
A_23_P104563	1374	CPT1A	hsa01212	Fatty acid metabolism - Homo sapiens (human)	-1.15555	10.3321	-3.8097	0.00836259	0.199595	-2.26136	10.8315	10.8428	9.59281	9.77048	0.448896
A_23_P104563	1374	CPT1A	hsa03320	PPAR signaling pathway - Homo sapiens (human)	-1.15555	10.3321	-3.8097	0.00836259	0.199595	-2.26136	10.8315	10.8428	9.59281	9.77048	0.448896
A_23_P104563	1374	CPT1A	hsa04152	AMPK signaling pathway - Homo sapiens (human)	-1.15555	10.3321	-3.8097	0.00836259	0.199595	-2.26136	10.8315	10.8428	9.59281	9.77048	0.448896
A_23_P104563	1374	CPT1A	hsa04714	Thermogenesis - Homo sapiens (human)	-1.15555	10.3321	-3.8097	0.00836259	0.199595	-2.26136	10.8315	10.8428	9.59281	9.77048	0.448896
A_23_P104563	1374	CPT1A	hsa04920	Adipocytokine signaling pathway - Homo sapiens (human)	-1.15555	10.3321	-3.8097	0.00836259	0.199595	-2.26136	10.8315	10.8428	9.59281	9.77048	0.448896
A_23_P104563	1374	CPT1A	hsa04922	Glucagon signaling pathway - Homo sapiens (human)	-1.15555	10.3321	-3.8097	0.00836259	0.199595	-2.26136	10.8315	10.8428	9.59281	9.77048	0.448896
A_23_P104563	1374	CPT1A	hsa04931	Insulin resistance - Homo sapiens (human)	-1.15555	10.3321	-3.8097	0.00836259	0.199595	-2.26136	10.8315	10.8428	9.59281	9.77048	0.448896
A_23_P104563	1374	CPT1A	hsa04936	Alcoholic liver disease - Homo sapiens (human)	-1.15555	10.3321	-3.8097	0.00836259	0.199595	-2.26136	10.8315	10.8428	9.59281	9.77048	0.448896
A_33_P3263379	692086	SNORD17	NA	NA	-1.15567	8.54666	-2.51153	0.0442237	0.301654	-3.95615	8.92922	8.91938	7.80099	7.73626	0.448857
A_23_P207850	84951	TNS4	NA	NA	-1.16605	12.6616	-2.86847	0.0271934	0.264738	-3.47022	12.4756	12.5389	10.9933	11.6891	0.445639
A_23_P76529	3695	ITGB7	hsa04151	PI3K-Akt signaling pathway - Homo sapiens (human)	-1.16667	8.99947	-6.46422	0.000549752	0.10746	0.390729	9.42482	9.37501	8.10132	8.36517	0.445448
A_23_P76529	3695	ITGB7	hsa04510	Focal adhesion - Homo sapiens (human)	-1.16667	8.99947	-6.46422	0.000549752	0.10746	0.390729	9.42482	9.37501	8.10132	8.36517	0.445448
A_23_P76529	3695	ITGB7	hsa04512	ECM-receptor interaction - Homo sapiens (human)	-1.16667	8.99947	-6.46422	0.000549752	0.10746	0.390729	9.42482	9.37501	8.10132	8.36517	0.445448
A_23_P76529	3695	ITGB7	hsa04514	Cell adhesion molecules - Homo sapiens (human)	-1.16667	8.99947	-6.46422	0.000549752	0.10746	0.390729	9.42482	9.37501	8.10132	8.36517	0.445448
A_23_P76529	3695	ITGB7	hsa04672	Intestinal immune network for IgA production - Homo sapiens (human)	-1.16667	8.99947	-6.46422	0.000549752	0.10746	0.390729	9.42482	9.37501	8.10132	8.36517	0.445448
A_23_P76529	3695	ITGB7	hsa04810	Regulation of actin cytoskeleton - Homo sapiens (human)	-1.16667	8.99947	-6.46422	0.000549752	0.10746	0.390729	9.42482	9.37501	8.10132	8.36517	0.445448
A_23_P76529	3695	ITGB7	hsa05165	Human papillomavirus infection - Homo sapiens (human)	-1.16667	8.99947	-6.46422	0.000549752	0.10746	0.390729	9.42482	9.37501	8.10132	8.36517	0.445448
A_23_P76529	3695	ITGB7	hsa05202	Transcriptional misregulation in cancer - Homo sapiens (human)	-1.16667	8.99947	-6.46422	0.000549752	0.10746	0.390729	9.42482	9.37501	8.10132	8.36517	0.445448
A_23_P76529	3695	ITGB7	hsa05410	Hypertrophic cardiomyopathy - Homo sapiens (human)	-1.16667	8.99947	-6.46422	0.000549752	0.10746	0.390729	9.42482	9.37501	8.10132	8.36517	0.445448
A_23_P76529	3695	ITGB7	hsa05412	Arrhythmogenic right ventricular cardiomyopathy - Homo sapiens (human)	-1.16667	8.99947	-6.46422	0.000549752	0.10746	0.390729	9.42482	9.37501	8.10132	8.36517	0.445448
A_23_P76529	3695	ITGB7	hsa05414	Dilated cardiomyopathy - Homo sapiens (human)	-1.16667	8.99947	-6.46422	0.000549752	0.10746	0.390729	9.42482	9.37501	8.10132	8.36517	0.445448
A_23_P152262	1800	DPEP1	NA	NA	-1.16861	9.36578	-3.77288	0.0085688	0.200606	-2.30416	10.4425	10.4556	9.02986	9.53103	0.444849
A_24_P606538	449520	GGNBP1	NA	NA	-1.16863	7.05751	-2.63748	0.0371903	0.285756	-3.78375	7.84436	7.83863	6.45852	6.88722	0.444845
A_24_P112941	84894	LINGO1	NA	NA	-1.16876	9.52569	-2.81586	0.0291868	0.268849	-3.54125	9.85316	9.86925	8.9492	8.4357	0.444805
A_23_P118722	432	ASGR1	hsa04918	Thyroid hormone synthesis - Homo sapiens (human)	-1.17021	7.92433	-4.09818	0.00850833	0.188638	-1.9444	8.68394	8.68841	7.73476	7.29716	0.444355
A_23_P26557	80178	TEDC2	NA	NA	-1.17161	9.42405	-7.23471	0.000292498	0.0878795	0.970155	9.96817	10.0221	8.73075	8.91625	0.443926
A_23_P363174	8332	H2AC16	hsa04217	Necroptosis - Homo sapiens (human)	-1.17475	8.80971	-5.15581	0.00185536	0.139506	-0.776216	9.44057	9.42358	8.47658	8.03808	0.442962
A_23_P363174	8332	H2AC16	hsa04613	Neutrophil extracellular trap formation - Homo sapiens (human)	-1.17475	8.80971	-5.15581	0.00185536	0.139506	-0.776216	9.44057	9.42358	8.47658	8.03808	0.442962
A_23_P363174	8332	H2AC16	hsa05034	Alcoholism - Homo sapiens (human)	-1.17475	8.80971	-5.15581	0.00185536	0.139506	-0.776216	9.44057	9.42358	8.47658	8.03808	0.442962
A_23_P363174	8332	H2AC16	hsa05322	Systemic lupus erythematosus - Homo sapiens (human)	-1.17475	8.80971	-5.15581	0.00185536	0.139506	-0.776216	9.44057	9.42358	8.47658	8.03808	0.442962
A_33_P3760937	497256	LOC497256	NA	NA	-1.17539	7.66718	-7.58782	0.000223019	0.078581	1.21256	8.58363	8.55262	7.34719	7.43827	0.442763
A_23_P50146	284266	SIGLEC15	NA	NA	-1.19238	8.26018	-2.76477	0.0312723	0.272828	-3.61045	8.83482	8.93322	7.5623	7.82098	0.437579
A_33_P3370787	2048	EPHB2	hsa04360	Axon guidance - Homo sapiens (human)	-1.19482	10.7807	-6.92146	0.000375487	0.0919778	0.743274	11.4584	11.503	10.3517	10.2201	0.436842
A_23_P42198	8355	H3C8	hsa04613	Neutrophil extracellular trap formation - Homo sapiens (human)	-1.1971	12.2239	-9.96179	4.56162e-05	0.0610775	2.53529	12.8329	12.882	11.6896	11.6311	0.43615
A_23_P42198	8355	H3C8	hsa05034	Alcoholism - Homo sapiens (human)	-1.1971	12.2239	-9.96179	4.56162e-05	0.0610775	2.53529	12.8329	12.882	11.6896	11.6311	0.43615
A_23_P42198	8355	H3C8	hsa05131	Shigellosis - Homo sapiens (human)	-1.1971	12.2239	-9.96179	4.56162e-05	0.0610775	2.53529	12.8329	12.882	11.6896	11.6311	0.43615
A_23_P42198	8355	H3C8	hsa05202	Transcriptional misregulation in cancer - Homo sapiens (human)	-1.1971	12.2239	-9.96179	4.56162e-05	0.0610775	2.53529	12.8329	12.882	11.6896	11.6311	0.43615
A_23_P42198	8355	H3C8	hsa05322	Systemic lupus erythematosus - Homo sapiens (human)	-1.1971	12.2239	-9.96179	4.56162e-05	0.0610775	2.53529	12.8329	12.882	11.6896	11.6311	0.43615
A_23_P383009	3488	IGFBP5	NA	NA	-1.20216	5.4681	-6.75807	0.000429284	0.0958527	0.620288	6.38706	6.14876	5.10852	5.02298	0.434626
A_33_P3397443	9088	PKMYT1	hsa04110	Cell cycle - Homo sapiens (human)	-1.2041	11.359	-7.54973	0.000229523	0.078581	1.18707	11.9839	11.9783	10.9686	10.5854	0.43404
A_33_P3397443	9088	PKMYT1	hsa04114	Oocyte meiosis - Homo sapiens (human)	-1.2041	11.359	-7.54973	0.000229523	0.078581	1.18707	11.9839	11.9783	10.9686	10.5854	0.43404
A_33_P3397443	9088	PKMYT1	hsa04914	Progesterone-mediated oocyte maturation - Homo sapiens (human)	-1.2041	11.359	-7.54973	0.000229523	0.078581	1.18707	11.9839	11.9783	10.9686	10.5854	0.43404
A_33_P3358893	5620	PRM2	NA	NA	-1.2107	6.40381	-3.1453	0.0188563	0.239062	-3.10138	7.18405	6.94934	5.77387	5.93811	0.432058
A_23_P112086	1670	DEFA5	hsa04621	NOD-like receptor signaling pathway - Homo sapiens (human)	-1.2153	17.163	-2.94441	0.0245696	0.257541	-3.36818	18.3391	18.2974	16.8482	17.3577	0.430682
A_23_P112086	1670	DEFA5	hsa05150	Staphylococcus aureus infection - Homo sapiens (human)	-1.2153	17.163	-2.94441	0.0245696	0.257541	-3.36818	18.3391	18.2974	16.8482	17.3577	0.430682
A_23_P112086	1670	DEFA5	hsa05202	Transcriptional misregulation in cancer - Homo sapiens (human)	-1.2153	17.163	-2.94441	0.0245696	0.257541	-3.36818	18.3391	18.2974	16.8482	17.3577	0.430682
A_33_P3344229	8359	H4C1	hsa04613	Neutrophil extracellular trap formation - Homo sapiens (human)	-1.2161	11.8395	-5.50561	0.00131387	0.132538	-0.439491	12.4986	12.4948	11.3565	11.2047	0.430446
A_33_P3344229	8359	H4C1	hsa05034	Alcoholism - Homo sapiens (human)	-1.2161	11.8395	-5.50561	0.00131387	0.132538	-0.439491	12.4986	12.4948	11.3565	11.2047	0.430446
A_33_P3344229	8359	H4C1	hsa05203	Viral carcinogenesis - Homo sapiens (human)	-1.2161	11.8395	-5.50561	0.00131387	0.132538	-0.439491	12.4986	12.4948	11.3565	11.2047	0.430446
A_33_P3344229	8359	H4C1	hsa05322	Systemic lupus erythematosus - Homo sapiens (human)	-1.2161	11.8395	-5.50561	0.00131387	0.132538	-0.439491	12.4986	12.4948	11.3565	11.2047	0.430446
A_23_P10385	51514	DTL	NA	NA	-1.23218	9.24813	-2.87138	0.0323293	0.269469	-3.47336	9.70801	10.3491	8.75585	8.8369	0.425673
A_23_P33168	6570	SLC18A1	hsa04721	Synaptic vesicle cycle - Homo sapiens (human)	-1.23728	6.89166	-5.98414	0.00083955	0.121074	-0.00881233	7.5163	7.43712	6.40561	6.07325	0.424172
A_23_P33168	6570	SLC18A1	hsa04726	Serotonergic synapse - Homo sapiens (human)	-1.23728	6.89166	-5.98414	0.00083955	0.121074	-0.00881233	7.5163	7.43712	6.40561	6.07325	0.424172
A_23_P33168	6570	SLC18A1	hsa04728	Dopaminergic synapse - Homo sapiens (human)	-1.23728	6.89166	-5.98414	0.00083955	0.121074	-0.00881233	7.5163	7.43712	6.40561	6.07325	0.424172
A_23_P33168	6570	SLC18A1	hsa05012	Parkinson disease - Homo sapiens (human)	-1.23728	6.89166	-5.98414	0.00083955	0.121074	-0.00881233	7.5163	7.43712	6.40561	6.07325	0.424172
A_23_P33168	6570	SLC18A1	hsa05030	Cocaine addiction - Homo sapiens (human)	-1.23728	6.89166	-5.98414	0.00083955	0.121074	-0.00881233	7.5163	7.43712	6.40561	6.07325	0.424172
A_23_P33168	6570	SLC18A1	hsa05031	Amphetamine addiction - Homo sapiens (human)	-1.23728	6.89166	-5.98414	0.00083955	0.121074	-0.00881233	7.5163	7.43712	6.40561	6.07325	0.424172
A_23_P33168	6570	SLC18A1	hsa05034	Alcoholism - Homo sapiens (human)	-1.23728	6.89166	-5.98414	0.00083955	0.121074	-0.00881233	7.5163	7.43712	6.40561	6.07325	0.424172
A_32_P111996	441058	LINC01667	NA	NA	-1.23943	5.87322	-2.93078	0.0250198	0.25896	-3.38645	6.3375	6.37745	5.17659	5.05949	0.423539
A_23_P165840	4953	ODC1	hsa00330	Arginine and proline metabolism - Homo sapiens (human)	-1.24079	13.5534	-8.20172	0.000142565	0.0746122	1.60283	14.2977	14.3802	13.2334	12.9629	0.42314
A_23_P165840	4953	ODC1	hsa00480	Glutathione metabolism - Homo sapiens (human)	-1.24079	13.5534	-8.20172	0.000142565	0.0746122	1.60283	14.2977	14.3802	13.2334	12.9629	0.42314
A_23_P165840	4953	ODC1	hsa01100	Metabolic pathways - Homo sapiens (human)	-1.24079	13.5534	-8.20172	0.000142565	0.0746122	1.60283	14.2977	14.3802	13.2334	12.9629	0.42314
A_33_P3389363	284325	ACTMAP	NA	NA	-1.25305	7.27443	-4.74887	0.00282869	0.154521	-1.19254	8.10903	8.08174	6.92035	6.76432	0.41956
A_32_P205624	25759	SHC2	hsa01521	EGFR tyrosine kinase inhibitor resistance - Homo sapiens (human)	-1.2563	8.93192	-4.80026	0.00267862	0.152577	-1.13847	9.61995	9.81391	8.1285	8.79277	0.418616
A_32_P205624	25759	SHC2	hsa01522	Endocrine resistance - Homo sapiens (human)	-1.2563	8.93192	-4.80026	0.00267862	0.152577	-1.13847	9.61995	9.81391	8.1285	8.79277	0.418616
A_32_P205624	25759	SHC2	hsa04012	ErbB signaling pathway - Homo sapiens (human)	-1.2563	8.93192	-4.80026	0.00267862	0.152577	-1.13847	9.61995	9.81391	8.1285	8.79277	0.418616
A_32_P205624	25759	SHC2	hsa04014	Ras signaling pathway - Homo sapiens (human)	-1.2563	8.93192	-4.80026	0.00267862	0.152577	-1.13847	9.61995	9.81391	8.1285	8.79277	0.418616
A_32_P205624	25759	SHC2	hsa04062	Chemokine signaling pathway - Homo sapiens (human)	-1.2563	8.93192	-4.80026	0.00267862	0.152577	-1.13847	9.61995	9.81391	8.1285	8.79277	0.418616
A_32_P205624	25759	SHC2	hsa04072	Phospholipase D signaling pathway - Homo sapiens (human)	-1.2563	8.93192	-4.80026	0.00267862	0.152577	-1.13847	9.61995	9.81391	8.1285	8.79277	0.418616
A_32_P205624	25759	SHC2	hsa04370	VEGF signaling pathway - Homo sapiens (human)	-1.2563	8.93192	-4.80026	0.00267862	0.152577	-1.13847	9.61995	9.81391	8.1285	8.79277	0.418616
A_32_P205624	25759	SHC2	hsa04510	Focal adhesion - Homo sapiens (human)	-1.2563	8.93192	-4.80026	0.00267862	0.152577	-1.13847	9.61995	9.81391	8.1285	8.79277	0.418616
A_32_P205624	25759	SHC2	hsa04650	Natural killer cell mediated cytotoxicity - Homo sapiens (human)	-1.2563	8.93192	-4.80026	0.00267862	0.152577	-1.13847	9.61995	9.81391	8.1285	8.79277	0.418616
A_32_P205624	25759	SHC2	hsa04722	Neurotrophin signaling pathway - Homo sapiens (human)	-1.2563	8.93192	-4.80026	0.00267862	0.152577	-1.13847	9.61995	9.81391	8.1285	8.79277	0.418616
A_32_P205624	25759	SHC2	hsa04910	Insulin signaling pathway - Homo sapiens (human)	-1.2563	8.93192	-4.80026	0.00267862	0.152577	-1.13847	9.61995	9.81391	8.1285	8.79277	0.418616
A_32_P205624	25759	SHC2	hsa04915	Estrogen signaling pathway - Homo sapiens (human)	-1.2563	8.93192	-4.80026	0.00267862	0.152577	-1.13847	9.61995	9.81391	8.1285	8.79277	0.418616
A_32_P205624	25759	SHC2	hsa04917	Prolactin signaling pathway - Homo sapiens (human)	-1.2563	8.93192	-4.80026	0.00267862	0.152577	-1.13847	9.61995	9.81391	8.1285	8.79277	0.418616
A_32_P205624	25759	SHC2	hsa04926	Relaxin signaling pathway - Homo sapiens (human)	-1.2563	8.93192	-4.80026	0.00267862	0.152577	-1.13847	9.61995	9.81391	8.1285	8.79277	0.418616
A_32_P205624	25759	SHC2	hsa04935	Growth hormone synthesis, secretion and action - Homo sapiens (human)	-1.2563	8.93192	-4.80026	0.00267862	0.152577	-1.13847	9.61995	9.81391	8.1285	8.79277	0.418616
A_32_P205624	25759	SHC2	hsa05034	Alcoholism - Homo sapiens (human)	-1.2563	8.93192	-4.80026	0.00267862	0.152577	-1.13847	9.61995	9.81391	8.1285	8.79277	0.418616
A_32_P205624	25759	SHC2	hsa05100	Bacterial invasion of epithelial cells - Homo sapiens (human)	-1.2563	8.93192	-4.80026	0.00267862	0.152577	-1.13847	9.61995	9.81391	8.1285	8.79277	0.418616
A_32_P205624	25759	SHC2	hsa05214	Glioma - Homo sapiens (human)	-1.2563	8.93192	-4.80026	0.00267862	0.152577	-1.13847	9.61995	9.81391	8.1285	8.79277	0.418616
A_32_P205624	25759	SHC2	hsa05220	Chronic myeloid leukemia - Homo sapiens (human)	-1.2563	8.93192	-4.80026	0.00267862	0.152577	-1.13847	9.61995	9.81391	8.1285	8.79277	0.418616
A_32_P205624	25759	SHC2	hsa05224	Breast cancer - Homo sapiens (human)	-1.2563	8.93192	-4.80026	0.00267862	0.152577	-1.13847	9.61995	9.81391	8.1285	8.79277	0.418616
A_32_P205624	25759	SHC2	hsa05225	Hepatocellular carcinoma - Homo sapiens (human)	-1.2563	8.93192	-4.80026	0.00267862	0.152577	-1.13847	9.61995	9.81391	8.1285	8.79277	0.418616
A_32_P205624	25759	SHC2	hsa05226	Gastric cancer - Homo sapiens (human)	-1.2563	8.93192	-4.80026	0.00267862	0.152577	-1.13847	9.61995	9.81391	8.1285	8.79277	0.418616
A_33_P3352382	383	ARG1	hsa00220	Arginine biosynthesis - Homo sapiens (human)	-1.25731	6.95574	-4.14154	0.00554434	0.182625	-1.8653	7.20008	7.21486	6.24529	5.65503	0.418324
A_33_P3352382	383	ARG1	hsa00330	Arginine and proline metabolism - Homo sapiens (human)	-1.25731	6.95574	-4.14154	0.00554434	0.182625	-1.8653	7.20008	7.21486	6.24529	5.65503	0.418324
A_33_P3352382	383	ARG1	hsa01100	Metabolic pathways - Homo sapiens (human)	-1.25731	6.95574	-4.14154	0.00554434	0.182625	-1.8653	7.20008	7.21486	6.24529	5.65503	0.418324
A_33_P3352382	383	ARG1	hsa01230	Biosynthesis of amino acids - Homo sapiens (human)	-1.25731	6.95574	-4.14154	0.00554434	0.182625	-1.8653	7.20008	7.21486	6.24529	5.65503	0.418324
A_33_P3352382	383	ARG1	hsa05146	Amoebiasis - Homo sapiens (human)	-1.25731	6.95574	-4.14154	0.00554434	0.182625	-1.8653	7.20008	7.21486	6.24529	5.65503	0.418324
A_23_P65518	51339	DACT1	NA	NA	-1.25754	9.17869	-7.35217	0.000266951	0.0817171	1.05232	9.93794	9.96926	8.62325	8.76887	0.418258
A_23_P62752	4879	NPPB	hsa04022	cGMP-PKG signaling pathway - Homo sapiens (human)	-1.26166	6.50413	-9.13958	7.58353e-05	0.0665627	2.13095	7.36073	7.42154	6.05573	6.20321	0.417064
A_23_P62752	4879	NPPB	hsa04270	Vascular smooth muscle contraction - Homo sapiens (human)	-1.26166	6.50413	-9.13958	7.58353e-05	0.0665627	2.13095	7.36073	7.42154	6.05573	6.20321	0.417064
A_23_P62752	4879	NPPB	hsa04714	Thermogenesis - Homo sapiens (human)	-1.26166	6.50413	-9.13958	7.58353e-05	0.0665627	2.13095	7.36073	7.42154	6.05573	6.20321	0.417064
A_33_P3363271	783	CACNB2	hsa04010	MAPK signaling pathway - Homo sapiens (human)	-1.26296	6.4453	-3.28405	0.0157587	0.228992	-2.92011	7.5163	7.33917	6.3702	5.95936	0.41669
A_33_P3363271	783	CACNB2	hsa04260	Cardiac muscle contraction - Homo sapiens (human)	-1.26296	6.4453	-3.28405	0.0157587	0.228992	-2.92011	7.5163	7.33917	6.3702	5.95936	0.41669
A_33_P3363271	783	CACNB2	hsa04261	Adrenergic signaling in cardiomyocytes - Homo sapiens (human)	-1.26296	6.4453	-3.28405	0.0157587	0.228992	-2.92011	7.5163	7.33917	6.3702	5.95936	0.41669
A_33_P3363271	783	CACNB2	hsa04921	Oxytocin signaling pathway - Homo sapiens (human)	-1.26296	6.4453	-3.28405	0.0157587	0.228992	-2.92011	7.5163	7.33917	6.3702	5.95936	0.41669
A_33_P3363271	783	CACNB2	hsa05410	Hypertrophic cardiomyopathy - Homo sapiens (human)	-1.26296	6.4453	-3.28405	0.0157587	0.228992	-2.92011	7.5163	7.33917	6.3702	5.95936	0.41669
A_33_P3363271	783	CACNB2	hsa05412	Arrhythmogenic right ventricular cardiomyopathy - Homo sapiens (human)	-1.26296	6.4453	-3.28405	0.0157587	0.228992	-2.92011	7.5163	7.33917	6.3702	5.95936	0.41669
A_33_P3363271	783	CACNB2	hsa05414	Dilated cardiomyopathy - Homo sapiens (human)	-1.26296	6.4453	-3.28405	0.0157587	0.228992	-2.92011	7.5163	7.33917	6.3702	5.95936	0.41669
A_33_P3405680	100874200	ARHGEF3-AS1	NA	NA	-1.26305	6.81408	-2.68051	0.0350664	0.281555	-3.72503	7.45824	7.53603	6.16211	6.30606	0.416663
A_33_P3227217	677847	SNORA81	NA	NA	-1.26347	9.69506	-2.50951	0.0443472	0.301939	-3.95892	9.97191	9.98329	8.67625	8.75201	0.41654
A_33_P3255165	100132116	ACTA2-AS1	NA	NA	-1.27244	8.19197	-2.6969	0.0342918	0.279713	-3.7027	8.93676	9.15248	7.68538	7.85897	0.413959
A_23_P80032	1869	E2F1	hsa01522	Endocrine resistance - Homo sapiens (human)	-1.27876	8.20186	-5.68734	0.00117481	0.128362	-0.282131	8.90736	8.88818	7.58769	7.65032	0.412149
A_23_P80032	1869	E2F1	hsa04110	Cell cycle - Homo sapiens (human)	-1.27876	8.20186	-5.68734	0.00117481	0.128362	-0.282131	8.90736	8.88818	7.58769	7.65032	0.412149
A_23_P80032	1869	E2F1	hsa04137	Mitophagy - animal - Homo sapiens (human)	-1.27876	8.20186	-5.68734	0.00117481	0.128362	-0.282131	8.90736	8.88818	7.58769	7.65032	0.412149
A_23_P80032	1869	E2F1	hsa04218	Cellular senescence - Homo sapiens (human)	-1.27876	8.20186	-5.68734	0.00117481	0.128362	-0.282131	8.90736	8.88818	7.58769	7.65032	0.412149
A_23_P80032	1869	E2F1	hsa04934	Cushing syndrome - Homo sapiens (human)	-1.27876	8.20186	-5.68734	0.00117481	0.128362	-0.282131	8.90736	8.88818	7.58769	7.65032	0.412149
A_23_P80032	1869	E2F1	hsa05160	Hepatitis C - Homo sapiens (human)	-1.27876	8.20186	-5.68734	0.00117481	0.128362	-0.282131	8.90736	8.88818	7.58769	7.65032	0.412149
A_23_P80032	1869	E2F1	hsa05161	Hepatitis B - Homo sapiens (human)	-1.27876	8.20186	-5.68734	0.00117481	0.128362	-0.282131	8.90736	8.88818	7.58769	7.65032	0.412149
A_23_P80032	1869	E2F1	hsa05163	Human cytomegalovirus infection - Homo sapiens (human)	-1.27876	8.20186	-5.68734	0.00117481	0.128362	-0.282131	8.90736	8.88818	7.58769	7.65032	0.412149
A_23_P80032	1869	E2F1	hsa05165	Human papillomavirus infection - Homo sapiens (human)	-1.27876	8.20186	-5.68734	0.00117481	0.128362	-0.282131	8.90736	8.88818	7.58769	7.65032	0.412149
A_23_P80032	1869	E2F1	hsa05166	Human T-cell leukemia virus 1 infection - Homo sapiens (human)	-1.27876	8.20186	-5.68734	0.00117481	0.128362	-0.282131	8.90736	8.88818	7.58769	7.65032	0.412149
A_23_P80032	1869	E2F1	hsa05167	Kaposi sarcoma-associated herpesvirus infection - Homo sapiens (human)	-1.27876	8.20186	-5.68734	0.00117481	0.128362	-0.282131	8.90736	8.88818	7.58769	7.65032	0.412149
A_23_P80032	1869	E2F1	hsa05169	Epstein-Barr virus infection - Homo sapiens (human)	-1.27876	8.20186	-5.68734	0.00117481	0.128362	-0.282131	8.90736	8.88818	7.58769	7.65032	0.412149
A_23_P80032	1869	E2F1	hsa05200	Pathways in cancer - Homo sapiens (human)	-1.27876	8.20186	-5.68734	0.00117481	0.128362	-0.282131	8.90736	8.88818	7.58769	7.65032	0.412149
A_23_P80032	1869	E2F1	hsa05206	MicroRNAs in cancer - Homo sapiens (human)	-1.27876	8.20186	-5.68734	0.00117481	0.128362	-0.282131	8.90736	8.88818	7.58769	7.65032	0.412149
A_23_P80032	1869	E2F1	hsa05207	Chemical carcinogenesis - receptor activation - Homo sapiens (human)	-1.27876	8.20186	-5.68734	0.00117481	0.128362	-0.282131	8.90736	8.88818	7.58769	7.65032	0.412149
A_23_P80032	1869	E2F1	hsa05212	Pancreatic cancer - Homo sapiens (human)	-1.27876	8.20186	-5.68734	0.00117481	0.128362	-0.282131	8.90736	8.88818	7.58769	7.65032	0.412149
A_23_P80032	1869	E2F1	hsa05214	Glioma - Homo sapiens (human)	-1.27876	8.20186	-5.68734	0.00117481	0.128362	-0.282131	8.90736	8.88818	7.58769	7.65032	0.412149
A_23_P80032	1869	E2F1	hsa05215	Prostate cancer - Homo sapiens (human)	-1.27876	8.20186	-5.68734	0.00117481	0.128362	-0.282131	8.90736	8.88818	7.58769	7.65032	0.412149
A_23_P80032	1869	E2F1	hsa05218	Melanoma - Homo sapiens (human)	-1.27876	8.20186	-5.68734	0.00117481	0.128362	-0.282131	8.90736	8.88818	7.58769	7.65032	0.412149
A_23_P80032	1869	E2F1	hsa05219	Bladder cancer - Homo sapiens (human)	-1.27876	8.20186	-5.68734	0.00117481	0.128362	-0.282131	8.90736	8.88818	7.58769	7.65032	0.412149
A_23_P80032	1869	E2F1	hsa05220	Chronic myeloid leukemia - Homo sapiens (human)	-1.27876	8.20186	-5.68734	0.00117481	0.128362	-0.282131	8.90736	8.88818	7.58769	7.65032	0.412149
A_23_P80032	1869	E2F1	hsa05222	Small cell lung cancer - Homo sapiens (human)	-1.27876	8.20186	-5.68734	0.00117481	0.128362	-0.282131	8.90736	8.88818	7.58769	7.65032	0.412149
A_23_P80032	1869	E2F1	hsa05223	Non-small cell lung cancer - Homo sapiens (human)	-1.27876	8.20186	-5.68734	0.00117481	0.128362	-0.282131	8.90736	8.88818	7.58769	7.65032	0.412149
A_23_P80032	1869	E2F1	hsa05224	Breast cancer - Homo sapiens (human)	-1.27876	8.20186	-5.68734	0.00117481	0.128362	-0.282131	8.90736	8.88818	7.58769	7.65032	0.412149
A_23_P80032	1869	E2F1	hsa05225	Hepatocellular carcinoma - Homo sapiens (human)	-1.27876	8.20186	-5.68734	0.00117481	0.128362	-0.282131	8.90736	8.88818	7.58769	7.65032	0.412149
A_23_P80032	1869	E2F1	hsa05226	Gastric cancer - Homo sapiens (human)	-1.27876	8.20186	-5.68734	0.00117481	0.128362	-0.282131	8.90736	8.88818	7.58769	7.65032	0.412149
A_23_P217570	827	CAPN6	NA	NA	-1.27899	6.59393	-3.22096	0.0170926	0.233284	-3.00221	7.07978	7.1234	5.57196	6.07325	0.412085
A_23_P395374	8360	H4C4	hsa04613	Neutrophil extracellular trap formation - Homo sapiens (human)	-1.28783	12.7373	-10.5633	3.21904e-05	0.0610775	2.80097	13.5924	13.5212	12.2181	12.3198	0.409565
A_23_P395374	8360	H4C4	hsa05034	Alcoholism - Homo sapiens (human)	-1.28783	12.7373	-10.5633	3.21904e-05	0.0610775	2.80097	13.5924	13.5212	12.2181	12.3198	0.409565
A_23_P395374	8360	H4C4	hsa05203	Viral carcinogenesis - Homo sapiens (human)	-1.28783	12.7373	-10.5633	3.21904e-05	0.0610775	2.80097	13.5924	13.5212	12.2181	12.3198	0.409565
A_23_P395374	8360	H4C4	hsa05322	Systemic lupus erythematosus - Homo sapiens (human)	-1.28783	12.7373	-10.5633	3.21904e-05	0.0610775	2.80097	13.5924	13.5212	12.2181	12.3198	0.409565
A_33_P3381235	100127888	SLCO4A1-AS1	NA	NA	-1.2886	11.8761	-8.71141	0.000100427	0.0724147	1.89937	12.5615	12.5556	11.3302	11.2097	0.409349
A_23_P431388	90853	SPOCD1	NA	NA	-1.28931	6.06976	-6.64192	0.00047289	0.101779	0.530858	6.68212	6.781	5.28129	5.60321	0.409148
A_24_P217834	8351	H3C4	hsa04613	Neutrophil extracellular trap formation - Homo sapiens (human)	-1.30214	13.2528	-11.1839	2.28822e-05	0.0549519	3.0515	14.005	14.0293	12.6894	12.7406	0.405524
A_24_P217834	8351	H3C4	hsa05034	Alcoholism - Homo sapiens (human)	-1.30214	13.2528	-11.1839	2.28822e-05	0.0549519	3.0515	14.005	14.0293	12.6894	12.7406	0.405524
A_24_P217834	8351	H3C4	hsa05131	Shigellosis - Homo sapiens (human)	-1.30214	13.2528	-11.1839	2.28822e-05	0.0549519	3.0515	14.005	14.0293	12.6894	12.7406	0.405524
A_24_P217834	8351	H3C4	hsa05202	Transcriptional misregulation in cancer - Homo sapiens (human)	-1.30214	13.2528	-11.1839	2.28822e-05	0.0549519	3.0515	14.005	14.0293	12.6894	12.7406	0.405524
A_24_P217834	8351	H3C4	hsa05322	Systemic lupus erythematosus - Homo sapiens (human)	-1.30214	13.2528	-11.1839	2.28822e-05	0.0549519	3.0515	14.005	14.0293	12.6894	12.7406	0.405524
A_33_P3342528	5028	P2RY1	hsa04015	Rap1 signaling pathway - Homo sapiens (human)	-1.30337	5.88223	-3.18502	0.0179069	0.234941	-3.04922	6.69532	6.72603	5.32143	5.49319	0.405179
A_33_P3342528	5028	P2RY1	hsa04080	Neuroactive ligand-receptor interaction - Homo sapiens (human)	-1.30337	5.88223	-3.18502	0.0179069	0.234941	-3.04922	6.69532	6.72603	5.32143	5.49319	0.405179
A_33_P3342528	5028	P2RY1	hsa04611	Platelet activation - Homo sapiens (human)	-1.30337	5.88223	-3.18502	0.0179069	0.234941	-3.04922	6.69532	6.72603	5.32143	5.49319	0.405179
A_33_P3342528	5028	P2RY1	hsa04742	Taste transduction - Homo sapiens (human)	-1.30337	5.88223	-3.18502	0.0179069	0.234941	-3.04922	6.69532	6.72603	5.32143	5.49319	0.405179
A_23_P356425	126859	AXDND1	NA	NA	-1.30415	6.50399	-2.75112	0.031856	0.274355	-3.62897	7.42539	7.33917	5.82584	6.33042	0.40496
A_33_P3360216	8329	H2AC13	hsa04217	Necroptosis - Homo sapiens (human)	-1.30981	10.3411	-8.51361	0.000114807	0.0729401	1.78709	11.028	11.0605	9.86777	9.60113	0.403374
A_33_P3360216	8329	H2AC13	hsa04613	Neutrophil extracellular trap formation - Homo sapiens (human)	-1.30981	10.3411	-8.51361	0.000114807	0.0729401	1.78709	11.028	11.0605	9.86777	9.60113	0.403374
A_33_P3360216	8329	H2AC13	hsa05034	Alcoholism - Homo sapiens (human)	-1.30981	10.3411	-8.51361	0.000114807	0.0729401	1.78709	11.028	11.0605	9.86777	9.60113	0.403374
A_33_P3360216	8329	H2AC13	hsa05322	Systemic lupus erythematosus - Homo sapiens (human)	-1.30981	10.3411	-8.51361	0.000114807	0.0729401	1.78709	11.028	11.0605	9.86777	9.60113	0.403374
A_33_P3270657	374393	FAM111B	NA	NA	-1.30986	9.26989	-4.2557	0.00486537	0.179399	-1.73406	9.95137	9.96165	8.4663	8.82699	0.40336
A_33_P3311046	391196	OR2M7	hsa04740	Olfactory transduction - Homo sapiens (human)	-1.31212	7.63375	-3.14081	0.0189669	0.239613	-3.10729	8.38505	8.39684	6.68757	7.47009	0.40273
A_23_P90359	4902	NRTN	hsa04010	MAPK signaling pathway - Homo sapiens (human)	-1.3254	7.05319	-5.8626	0.00093831	0.126289	-0.115032	7.72072	7.82169	6.43972	6.4519	0.39904
A_23_P21976	1464	CSPG4	NA	NA	-1.33158	5.5226	-10.4049	3.52235e-05	0.0610775	2.73328	6.11374	6.37745	4.85521	4.97282	0.397333
A_23_P74330	79100	LINC00626	NA	NA	-1.33172	9.06714	-6.06606	0.000779656	0.116856	0.0615949	10.012	10.1215	8.85733	8.61271	0.397295
A_23_P127978	192134	B3GNT6	hsa00512	Mucin type O-glycan biosynthesis - Homo sapiens (human)	-1.3325	7.30851	-8.10244	0.000152965	0.0758228	1.54226	8.07481	8.05972	6.5937	6.87583	0.39708
A_23_P127978	192134	B3GNT6	hsa01100	Metabolic pathways - Homo sapiens (human)	-1.3325	7.30851	-8.10244	0.000152965	0.0758228	1.54226	8.07481	8.05972	6.5937	6.87583	0.39708
A_23_P218111	5265	SERPINA1	hsa04610	Complement and coagulation cascades - Homo sapiens (human)	-1.3364	14.3433	-7.84805	0.000183828	0.078581	1.38265	15.3476	15.3326	14.1309	13.8764	0.396008
A_23_P30799	8968	H3C7	hsa04613	Neutrophil extracellular trap formation - Homo sapiens (human)	-1.351	12.1214	-9.99974	4.45994e-05	0.0610775	2.55276	12.9129	12.9551	11.468	11.698	0.39202
A_23_P30799	8968	H3C7	hsa05034	Alcoholism - Homo sapiens (human)	-1.351	12.1214	-9.99974	4.45994e-05	0.0610775	2.55276	12.9129	12.9551	11.468	11.698	0.39202
A_23_P30799	8968	H3C7	hsa05131	Shigellosis - Homo sapiens (human)	-1.351	12.1214	-9.99974	4.45994e-05	0.0610775	2.55276	12.9129	12.9551	11.468	11.698	0.39202
A_23_P30799	8968	H3C7	hsa05202	Transcriptional misregulation in cancer - Homo sapiens (human)	-1.351	12.1214	-9.99974	4.45994e-05	0.0610775	2.55276	12.9129	12.9551	11.468	11.698	0.39202
A_23_P30799	8968	H3C7	hsa05322	Systemic lupus erythematosus - Homo sapiens (human)	-1.351	12.1214	-9.99974	4.45994e-05	0.0610775	2.55276	12.9129	12.9551	11.468	11.698	0.39202
A_23_P388871	121504	H4C16	hsa04613	Neutrophil extracellular trap formation - Homo sapiens (human)	-1.36376	7.15263	-4.72987	0.00288656	0.155859	-1.21265	7.82169	7.7719	6.3702	6.49586	0.388567
A_23_P388871	121504	H4C16	hsa05034	Alcoholism - Homo sapiens (human)	-1.36376	7.15263	-4.72987	0.00288656	0.155859	-1.21265	7.82169	7.7719	6.3702	6.49586	0.388567
A_23_P388871	121504	H4C16	hsa05203	Viral carcinogenesis - Homo sapiens (human)	-1.36376	7.15263	-4.72987	0.00288656	0.155859	-1.21265	7.82169	7.7719	6.3702	6.49586	0.388567
A_23_P388871	121504	H4C16	hsa05322	Systemic lupus erythematosus - Homo sapiens (human)	-1.36376	7.15263	-4.72987	0.00288656	0.155859	-1.21265	7.82169	7.7719	6.3702	6.49586	0.388567
A_23_P206724	4493	MT1E	hsa04978	Mineral absorption - Homo sapiens (human)	-1.37035	12.2606	-3.0146	0.0223853	0.249693	-3.27442	12.7567	12.7929	12.1497	10.6592	0.386797
A_33_P3366175	100130298	LOC100130298	NA	NA	-1.37392	6.61379	-3.16431	0.0183952	0.237048	-3.07639	7.64346	7.5994	6.27638	6.21863	0.385842
A_23_P396981	285331	CCDC66	NA	NA	-1.39213	7.32048	-2.46044	0.0474639	0.306691	-4.02626	7.72072	7.81004	6.45852	6.28797	0.381001
A_23_P80839	79929	MAP6D1	NA	NA	-1.40122	8.02545	-8.57819	0.000109867	0.0729401	1.82412	9.03518	9.05773	7.77926	7.5112	0.378609
A_33_P3302632	8344	H2BC6	hsa04613	Neutrophil extracellular trap formation - Homo sapiens (human)	-1.40471	8.52318	-9.79403	5.04442e-05	0.0621108	2.45682	9.34497	9.36757	7.92704	7.97609	0.377695
A_33_P3302632	8344	H2BC6	hsa05034	Alcoholism - Homo sapiens (human)	-1.40471	8.52318	-9.79403	5.04442e-05	0.0621108	2.45682	9.34497	9.36757	7.92704	7.97609	0.377695
A_33_P3302632	8344	H2BC6	hsa05203	Viral carcinogenesis - Homo sapiens (human)	-1.40471	8.52318	-9.79403	5.04442e-05	0.0621108	2.45682	9.34497	9.36757	7.92704	7.97609	0.377695
A_33_P3302632	8344	H2BC6	hsa05322	Systemic lupus erythematosus - Homo sapiens (human)	-1.40471	8.52318	-9.79403	5.04442e-05	0.0621108	2.45682	9.34497	9.36757	7.92704	7.97609	0.377695
A_33_P3303176	386746	MRGPRG	NA	NA	-1.40742	9.70581	-2.44612	0.0484161	0.307975	-4.04592	10.3458	10.4609	9.00326	8.98861	0.376987
A_32_P108655	205	AK4	hsa00230	Purine metabolism - Homo sapiens (human)	-1.42089	8.97204	-3.0979	0.0200611	0.243648	-3.16389	9.3273	9.33392	8.56508	7.25437	0.373483
A_32_P108655	205	AK4	hsa00730	Thiamine metabolism - Homo sapiens (human)	-1.42089	8.97204	-3.0979	0.0200611	0.243648	-3.16389	9.3273	9.33392	8.56508	7.25437	0.373483
A_32_P108655	205	AK4	hsa01100	Metabolic pathways - Homo sapiens (human)	-1.42089	8.97204	-3.0979	0.0200611	0.243648	-3.16389	9.3273	9.33392	8.56508	7.25437	0.373483
A_32_P108655	205	AK4	hsa01232	Nucleotide metabolism - Homo sapiens (human)	-1.42089	8.97204	-3.0979	0.0200611	0.243648	-3.16389	9.3273	9.33392	8.56508	7.25437	0.373483
A_32_P108655	205	AK4	hsa01240	Biosynthesis of cofactors - Homo sapiens (human)	-1.42089	8.97204	-3.0979	0.0200611	0.243648	-3.16389	9.3273	9.33392	8.56508	7.25437	0.373483
A_23_P122216	4015	LOX	NA	NA	-1.42412	8.04166	-3.65204	0.0101342	0.207488	-2.45485	8.75356	8.76802	7.27109	7.40224	0.372646
A_33_P3312509	9719	ADAMTSL2	NA	NA	-1.43053	6.63167	-7.62289	0.000217217	0.078581	1.23589	7.29296	7.47697	6.05573	5.85314	0.370994
A_33_P3281273	8698	S1PR4	hsa04068	FoxO signaling pathway - Homo sapiens (human)	-1.43865	7.93758	-6.35703	0.000602977	0.110049	0.30421	8.51263	8.4802	6.80807	7.30745	0.368911
A_33_P3281273	8698	S1PR4	hsa04071	Sphingolipid signaling pathway - Homo sapiens (human)	-1.43865	7.93758	-6.35703	0.000602977	0.110049	0.30421	8.51263	8.4802	6.80807	7.30745	0.368911
A_33_P3281273	8698	S1PR4	hsa04080	Neuroactive ligand-receptor interaction - Homo sapiens (human)	-1.43865	7.93758	-6.35703	0.000602977	0.110049	0.30421	8.51263	8.4802	6.80807	7.30745	0.368911
A_23_P165598	92196	DAPL1	NA	NA	-1.45134	8.31908	-4.92031	0.00236172	0.148172	-1.01385	9.79053	9.55367	7.9334	8.50812	0.365683
A_23_P157628	1673	DEFB4A	hsa04621	NOD-like receptor signaling pathway - Homo sapiens (human)	-1.46909	7.42699	-8.85468	9.12986e-05	0.0722551	1.97857	8.54354	8.5624	6.93762	7.23015	0.361211
A_23_P157628	1673	DEFB4A	hsa04657	IL-17 signaling pathway - Homo sapiens (human)	-1.46909	7.42699	-8.85468	9.12986e-05	0.0722551	1.97857	8.54354	8.5624	6.93762	7.23015	0.361211
A_23_P157628	1673	DEFB4A	hsa05150	Staphylococcus aureus infection - Homo sapiens (human)	-1.46909	7.42699	-8.85468	9.12986e-05	0.0722551	1.97857	8.54354	8.5624	6.93762	7.23015	0.361211
A_23_P90743	5967	REG1A	NA	NA	-1.47945	16.5878	-5.52443	0.00129026	0.132538	-0.421909	17.9844	17.932	16.1714	16.7861	0.358626
A_33_P3315314	4496	MT1H	hsa04978	Mineral absorption - Homo sapiens (human)	-1.49077	13.3902	-3.36477	0.0142151	0.225167	-2.81589	14.1133	14.0578	13.0687	12.1208	0.355822
A_23_P301247	8338	H2AC20	hsa04217	Necroptosis - Homo sapiens (human)	-1.49178	12.5823	-10.2143	3.93178e-05	0.0610775	2.64972	13.4048	13.4411	11.7814	12.0809	0.355573
A_23_P301247	8338	H2AC20	hsa04613	Neutrophil extracellular trap formation - Homo sapiens (human)	-1.49178	12.5823	-10.2143	3.93178e-05	0.0610775	2.64972	13.4048	13.4411	11.7814	12.0809	0.355573
A_23_P301247	8338	H2AC20	hsa05034	Alcoholism - Homo sapiens (human)	-1.49178	12.5823	-10.2143	3.93178e-05	0.0610775	2.64972	13.4048	13.4411	11.7814	12.0809	0.355573
A_23_P301247	8338	H2AC20	hsa05322	Systemic lupus erythematosus - Homo sapiens (human)	-1.49178	12.5823	-10.2143	3.93178e-05	0.0610775	2.64972	13.4048	13.4411	11.7814	12.0809	0.355573
A_23_P94647	26735	OR1L3	hsa04740	Olfactory transduction - Homo sapiens (human)	-1.49482	6.08724	-8.34124	0.000129293	0.0736015	1.68637	7.11106	7.18488	5.57196	5.73433	0.354825
A_23_P98121	53828	FXYD4	hsa04960	Aldosterone-regulated sodium reabsorption - Homo sapiens (human)	-1.53247	6.96676	-8.62121	0.000106712	0.0729401	1.84859	7.75452	7.73038	6.10707	6.31288	0.345685
A_33_P3257678	333932	H3C15	hsa04613	Neutrophil extracellular trap formation - Homo sapiens (human)	-1.53721	13.9603	-14.074	5.70516e-06	0.0480339	3.96685	14.7217	14.7175	13.2116	13.1532	0.344551
A_33_P3257678	333932	H3C15	hsa05034	Alcoholism - Homo sapiens (human)	-1.53721	13.9603	-14.074	5.70516e-06	0.0480339	3.96685	14.7217	14.7175	13.2116	13.1532	0.344551
A_33_P3257678	333932	H3C15	hsa05131	Shigellosis - Homo sapiens (human)	-1.53721	13.9603	-14.074	5.70516e-06	0.0480339	3.96685	14.7217	14.7175	13.2116	13.1532	0.344551
A_33_P3257678	333932	H3C15	hsa05202	Transcriptional misregulation in cancer - Homo sapiens (human)	-1.53721	13.9603	-14.074	5.70516e-06	0.0480339	3.96685	14.7217	14.7175	13.2116	13.1532	0.344551
A_33_P3257678	333932	H3C15	hsa05322	Systemic lupus erythematosus - Homo sapiens (human)	-1.53721	13.9603	-14.074	5.70516e-06	0.0480339	3.96685	14.7217	14.7175	13.2116	13.1532	0.344551
A_23_P252471	5175	PECAM1	hsa04514	Cell adhesion molecules - Homo sapiens (human)	-1.54426	5.28499	-8.91596	8.76883e-05	0.0711328	2.01191	6.38706	6.27354	4.77405	4.79802	0.342872
A_23_P252471	5175	PECAM1	hsa04670	Leukocyte transendothelial migration - Homo sapiens (human)	-1.54426	5.28499	-8.91596	8.76883e-05	0.0711328	2.01191	6.38706	6.27354	4.77405	4.79802	0.342872
A_23_P252471	5175	PECAM1	hsa05144	Malaria - Homo sapiens (human)	-1.54426	5.28499	-8.91596	8.76883e-05	0.0711328	2.01191	6.38706	6.27354	4.77405	4.79802	0.342872
A_23_P252471	5175	PECAM1	hsa05418	Fluid shear stress and atherosclerosis - Homo sapiens (human)	-1.54426	5.28499	-8.91596	8.76883e-05	0.0711328	2.01191	6.38706	6.27354	4.77405	4.79802	0.342872
A_23_P324754	57214	CEMIP	NA	NA	-1.54964	9.43725	-7.87311	0.000180489	0.078581	1.39866	9.99579	10.0419	8.22775	8.71071	0.341596
A_33_P3252394	10912	GADD45G	hsa04010	MAPK signaling pathway - Homo sapiens (human)	-1.56333	11.1119	-9.35955	6.59387e-05	0.0662313	2.24413	12.0755	12.1411	10.6998	10.3901	0.33837
A_33_P3252394	10912	GADD45G	hsa04064	NF-kappa B signaling pathway - Homo sapiens (human)	-1.56333	11.1119	-9.35955	6.59387e-05	0.0662313	2.24413	12.0755	12.1411	10.6998	10.3901	0.33837
A_33_P3252394	10912	GADD45G	hsa04068	FoxO signaling pathway - Homo sapiens (human)	-1.56333	11.1119	-9.35955	6.59387e-05	0.0662313	2.24413	12.0755	12.1411	10.6998	10.3901	0.33837
A_33_P3252394	10912	GADD45G	hsa04110	Cell cycle - Homo sapiens (human)	-1.56333	11.1119	-9.35955	6.59387e-05	0.0662313	2.24413	12.0755	12.1411	10.6998	10.3901	0.33837
A_33_P3252394	10912	GADD45G	hsa04115	p53 signaling pathway - Homo sapiens (human)	-1.56333	11.1119	-9.35955	6.59387e-05	0.0662313	2.24413	12.0755	12.1411	10.6998	10.3901	0.33837
A_33_P3252394	10912	GADD45G	hsa04210	Apoptosis - Homo sapiens (human)	-1.56333	11.1119	-9.35955	6.59387e-05	0.0662313	2.24413	12.0755	12.1411	10.6998	10.3901	0.33837
A_33_P3252394	10912	GADD45G	hsa04218	Cellular senescence - Homo sapiens (human)	-1.56333	11.1119	-9.35955	6.59387e-05	0.0662313	2.24413	12.0755	12.1411	10.6998	10.3901	0.33837
A_33_P3252394	10912	GADD45G	hsa05169	Epstein-Barr virus infection - Homo sapiens (human)	-1.56333	11.1119	-9.35955	6.59387e-05	0.0662313	2.24413	12.0755	12.1411	10.6998	10.3901	0.33837
A_33_P3252394	10912	GADD45G	hsa05200	Pathways in cancer - Homo sapiens (human)	-1.56333	11.1119	-9.35955	6.59387e-05	0.0662313	2.24413	12.0755	12.1411	10.6998	10.3901	0.33837
A_33_P3252394	10912	GADD45G	hsa05202	Transcriptional misregulation in cancer - Homo sapiens (human)	-1.56333	11.1119	-9.35955	6.59387e-05	0.0662313	2.24413	12.0755	12.1411	10.6998	10.3901	0.33837
A_33_P3252394	10912	GADD45G	hsa05210	Colorectal cancer - Homo sapiens (human)	-1.56333	11.1119	-9.35955	6.59387e-05	0.0662313	2.24413	12.0755	12.1411	10.6998	10.3901	0.33837
A_33_P3252394	10912	GADD45G	hsa05212	Pancreatic cancer - Homo sapiens (human)	-1.56333	11.1119	-9.35955	6.59387e-05	0.0662313	2.24413	12.0755	12.1411	10.6998	10.3901	0.33837
A_33_P3252394	10912	GADD45G	hsa05213	Endometrial cancer - Homo sapiens (human)	-1.56333	11.1119	-9.35955	6.59387e-05	0.0662313	2.24413	12.0755	12.1411	10.6998	10.3901	0.33837
A_33_P3252394	10912	GADD45G	hsa05214	Glioma - Homo sapiens (human)	-1.56333	11.1119	-9.35955	6.59387e-05	0.0662313	2.24413	12.0755	12.1411	10.6998	10.3901	0.33837
A_33_P3252394	10912	GADD45G	hsa05216	Thyroid cancer - Homo sapiens (human)	-1.56333	11.1119	-9.35955	6.59387e-05	0.0662313	2.24413	12.0755	12.1411	10.6998	10.3901	0.33837
A_33_P3252394	10912	GADD45G	hsa05217	Basal cell carcinoma - Homo sapiens (human)	-1.56333	11.1119	-9.35955	6.59387e-05	0.0662313	2.24413	12.0755	12.1411	10.6998	10.3901	0.33837
A_33_P3252394	10912	GADD45G	hsa05218	Melanoma - Homo sapiens (human)	-1.56333	11.1119	-9.35955	6.59387e-05	0.0662313	2.24413	12.0755	12.1411	10.6998	10.3901	0.33837
A_33_P3252394	10912	GADD45G	hsa05220	Chronic myeloid leukemia - Homo sapiens (human)	-1.56333	11.1119	-9.35955	6.59387e-05	0.0662313	2.24413	12.0755	12.1411	10.6998	10.3901	0.33837
A_33_P3252394	10912	GADD45G	hsa05222	Small cell lung cancer - Homo sapiens (human)	-1.56333	11.1119	-9.35955	6.59387e-05	0.0662313	2.24413	12.0755	12.1411	10.6998	10.3901	0.33837
[truncated: 159 more rows]

## Sheet: BoC109 CTR-5dCT p. 0.05
ProbeName.x	EntrezID.x	Symbol	pathway	description	logFC	AveExpr	t	P.Value	adj.P.Val	B	BoC109_5dCT1	BoC109_5dCT2	BoC109_CT2	BoC109_CT6	FC
A_33_P3392405	387695	GPR15LG	NA	NA	5.89906	7.61789	28.1799	1.09498e-07	0.00355298	5.99626	5.29972	5.63642	11.6474	11.0868	59.6753
A_23_P214079	6690	SPINK1	NA	NA	5.8604	11.3759	9.67194	0.000295938	0.0640174	1.08011	9.79792	9.65628	15.5902	15.5848	58.0974
A_23_P202978	834	CASP1	hsa04217	Necroptosis - Homo sapiens (human)	4.46539	6.73778	21.8803	4.69604e-07	0.00507924	5.51714	5.0992	5.19257	9.5203	9.70224	22.0911
A_23_P202978	834	CASP1	hsa04613	Neutrophil extracellular trap formation - Homo sapiens (human)	4.46539	6.73778	21.8803	4.69604e-07	0.00507924	5.51714	5.0992	5.19257	9.5203	9.70224	22.0911
A_23_P202978	834	CASP1	hsa04621	NOD-like receptor signaling pathway - Homo sapiens (human)	4.46539	6.73778	21.8803	4.69604e-07	0.00507924	5.51714	5.0992	5.19257	9.5203	9.70224	22.0911
A_23_P202978	834	CASP1	hsa04623	Cytosolic DNA-sensing pathway - Homo sapiens (human)	4.46539	6.73778	21.8803	4.69604e-07	0.00507924	5.51714	5.0992	5.19257	9.5203	9.70224	22.0911
A_23_P202978	834	CASP1	hsa04625	C-type lectin receptor signaling pathway - Homo sapiens (human)	4.46539	6.73778	21.8803	4.69604e-07	0.00507924	5.51714	5.0992	5.19257	9.5203	9.70224	22.0911
A_23_P202978	834	CASP1	hsa05014	Amyotrophic lateral sclerosis - Homo sapiens (human)	4.46539	6.73778	21.8803	4.69604e-07	0.00507924	5.51714	5.0992	5.19257	9.5203	9.70224	22.0911
A_23_P202978	834	CASP1	hsa05130	Pathogenic Escherichia coli infection - Homo sapiens (human)	4.46539	6.73778	21.8803	4.69604e-07	0.00507924	5.51714	5.0992	5.19257	9.5203	9.70224	22.0911
A_23_P202978	834	CASP1	hsa05131	Shigellosis - Homo sapiens (human)	4.46539	6.73778	21.8803	4.69604e-07	0.00507924	5.51714	5.0992	5.19257	9.5203	9.70224	22.0911
A_23_P202978	834	CASP1	hsa05132	Salmonella infection - Homo sapiens (human)	4.46539	6.73778	21.8803	4.69604e-07	0.00507924	5.51714	5.0992	5.19257	9.5203	9.70224	22.0911
A_23_P202978	834	CASP1	hsa05133	Pertussis - Homo sapiens (human)	4.46539	6.73778	21.8803	4.69604e-07	0.00507924	5.51714	5.0992	5.19257	9.5203	9.70224	22.0911
A_23_P202978	834	CASP1	hsa05134	Legionellosis - Homo sapiens (human)	4.46539	6.73778	21.8803	4.69604e-07	0.00507924	5.51714	5.0992	5.19257	9.5203	9.70224	22.0911
A_23_P202978	834	CASP1	hsa05135	Yersinia infection - Homo sapiens (human)	4.46539	6.73778	21.8803	4.69604e-07	0.00507924	5.51714	5.0992	5.19257	9.5203	9.70224	22.0911
A_23_P202978	834	CASP1	hsa05164	Influenza A - Homo sapiens (human)	4.46539	6.73778	21.8803	4.69604e-07	0.00507924	5.51714	5.0992	5.19257	9.5203	9.70224	22.0911
A_23_P202978	834	CASP1	hsa05171	Coronavirus disease - COVID-19 - Homo sapiens (human)	4.46539	6.73778	21.8803	4.69604e-07	0.00507924	5.51714	5.0992	5.19257	9.5203	9.70224	22.0911
A_23_P202978	834	CASP1	hsa05417	Lipid and atherosclerosis - Homo sapiens (human)	4.46539	6.73778	21.8803	4.69604e-07	0.00507924	5.51714	5.0992	5.19257	9.5203	9.70224	22.0911
A_23_P51217	1179	CLCA1	hsa04924	Renin secretion - Homo sapiens (human)	4.09028	6.37452	8.01353	0.000613308	0.0832662	0.448065	5.12814	4.93008	9.89011	8.34867	17.0332
A_23_P51217	1179	CLCA1	hsa04972	Pancreatic secretion - Homo sapiens (human)	4.09028	6.37452	8.01353	0.000613308	0.0832662	0.448065	5.12814	4.93008	9.89011	8.34867	17.0332
A_23_P21495	8857	FCGBP	NA	NA	3.87055	8.6727	8.20235	0.000529788	0.0784957	0.576199	7.24106	7.49185	11.9384	10.5356	14.6269
A_33_P3304501	1045	CDX2	hsa05226	Gastric cancer - Homo sapiens (human)	3.66605	8.93453	20.9027	4.30861e-07	0.00507924	5.70474	7.79396	7.91679	11.4251	11.6178	12.6938
A_23_P44867	258	AMBN	NA	NA	3.59736	6.73579	3.26126	0.0258313	0.232617	-3.30017	5.47258	5.7508	10.8594	7.55874	12.1035
A_23_P79562	2168	FABP1	hsa03320	PPAR signaling pathway - Homo sapiens (human)	3.43296	14.413	4.91039	0.00575341	0.157083	-1.70769	12.7596	13.0087	16.7324	15.9019	10.8
A_23_P79562	2168	FABP1	hsa04936	Alcoholic liver disease - Homo sapiens (human)	3.43296	14.413	4.91039	0.00575341	0.157083	-1.70769	12.7596	13.0087	16.7324	15.9019	10.8
A_23_P79562	2168	FABP1	hsa04975	Fat digestion and absorption - Homo sapiens (human)	3.43296	14.413	4.91039	0.00575341	0.157083	-1.70769	12.7596	13.0087	16.7324	15.9019	10.8
A_33_P3400248	26281	FGF20	hsa04010	MAPK signaling pathway - Homo sapiens (human)	3.27217	6.49789	3.03078	0.0329247	0.253462	-3.55967	5.43509	5.57911	10.3838	7.17479	9.661
A_33_P3400248	26281	FGF20	hsa04014	Ras signaling pathway - Homo sapiens (human)	3.27217	6.49789	3.03078	0.0329247	0.253462	-3.55967	5.43509	5.57911	10.3838	7.17479	9.661
A_33_P3400248	26281	FGF20	hsa04015	Rap1 signaling pathway - Homo sapiens (human)	3.27217	6.49789	3.03078	0.0329247	0.253462	-3.55967	5.43509	5.57911	10.3838	7.17479	9.661
A_33_P3400248	26281	FGF20	hsa04020	Calcium signaling pathway - Homo sapiens (human)	3.27217	6.49789	3.03078	0.0329247	0.253462	-3.55967	5.43509	5.57911	10.3838	7.17479	9.661
A_33_P3400248	26281	FGF20	hsa04151	PI3K-Akt signaling pathway - Homo sapiens (human)	3.27217	6.49789	3.03078	0.0329247	0.253462	-3.55967	5.43509	5.57911	10.3838	7.17479	9.661
A_33_P3400248	26281	FGF20	hsa04810	Regulation of actin cytoskeleton - Homo sapiens (human)	3.27217	6.49789	3.03078	0.0329247	0.253462	-3.55967	5.43509	5.57911	10.3838	7.17479	9.661
A_33_P3400248	26281	FGF20	hsa05200	Pathways in cancer - Homo sapiens (human)	3.27217	6.49789	3.03078	0.0329247	0.253462	-3.55967	5.43509	5.57911	10.3838	7.17479	9.661
A_33_P3400248	26281	FGF20	hsa05207	Chemical carcinogenesis - receptor activation - Homo sapiens (human)	3.27217	6.49789	3.03078	0.0329247	0.253462	-3.55967	5.43509	5.57911	10.3838	7.17479	9.661
A_33_P3400248	26281	FGF20	hsa05218	Melanoma - Homo sapiens (human)	3.27217	6.49789	3.03078	0.0329247	0.253462	-3.55967	5.43509	5.57911	10.3838	7.17479	9.661
A_33_P3400248	26281	FGF20	hsa05224	Breast cancer - Homo sapiens (human)	3.27217	6.49789	3.03078	0.0329247	0.253462	-3.55967	5.43509	5.57911	10.3838	7.17479	9.661
A_33_P3400248	26281	FGF20	hsa05226	Gastric cancer - Homo sapiens (human)	3.27217	6.49789	3.03078	0.0329247	0.253462	-3.55967	5.43509	5.57911	10.3838	7.17479	9.661
A_23_P311901	23120	ATP10B	NA	NA	3.22861	6.71244	15.0944	4.964e-06	0.0107381	4.25149	5.56563	5.82124	8.65588	9.18821	9.37363
A_23_P154875	25825	BACE2	hsa05010	Alzheimer disease - Homo sapiens (human)	3.11827	8.52857	7.79876	0.000612062	0.0832662	0.4382	7.43005	8.35667	10.6239	11.3994	8.68343
A_23_P21485	55022	PID1	NA	NA	2.9592	6.79308	9.0096	0.000230216	0.0566647	1.28775	5.54732	6.02422	8.93492	8.55502	7.77691
A_23_P112859	1469	CST1	hsa04970	Salivary secretion - Homo sapiens (human)	2.86726	7.19797	2.71766	0.0464154	0.286624	-3.92566	6.26053	6.44271	10.7995	7.63829	7.2968
A_23_P166269	54097	FAM3B	NA	NA	2.86143	6.97593	12.5996	1.64995e-05	0.0246903	3.41948	6.36036	6.18322	8.9565	9.30993	7.26733
A_24_P237175	1470	CST2	hsa04970	Salivary secretion - Homo sapiens (human)	2.84229	7.31259	2.74879	0.0448257	0.283143	-3.88863	6.44915	6.53041	10.8843	7.77981	7.17159
A_23_P76312	2984	GUCY2C	hsa00230	Purine metabolism - Homo sapiens (human)	2.81734	7.39592	6.07321	0.00200988	0.120996	-0.68575	5.80664	6.28553	8.96272	8.76413	7.04862
A_23_P76312	2984	GUCY2C	hsa01100	Metabolic pathways - Homo sapiens (human)	2.81734	7.39592	6.07321	0.00200988	0.120996	-0.68575	5.80664	6.28553	8.96272	8.76413	7.04862
A_23_P139704	1848	DUSP6	hsa04010	MAPK signaling pathway - Homo sapiens (human)	2.76773	10.9954	8.73134	0.000305512	0.0647315	1.04706	8.93717	8.12821	11.0292	11.5716	6.81033
A_23_P139704	1848	DUSP6	hsa05202	Transcriptional misregulation in cancer - Homo sapiens (human)	2.76773	10.9954	8.73134	0.000305512	0.0647315	1.04706	8.93717	8.12821	11.0292	11.5716	6.81033
A_23_P139704	1848	DUSP6	hsa05221	Acute myeloid leukemia - Homo sapiens (human)	2.76773	10.9954	8.73134	0.000305512	0.0647315	1.04706	8.93717	8.12821	11.0292	11.5716	6.81033
A_23_P86599	1755	DMBT1	hsa04970	Salivary secretion - Homo sapiens (human)	2.70739	6.16308	4.405	0.00818104	0.171139	-2.10119	4.78063	4.80521	7.02568	7.97493	6.53137
A_23_P14124	387496	RASL11A	NA	NA	2.64924	8.88633	5.95608	0.00217192	0.124294	-0.764374	7.51865	8.45601	10.8774	10.3958	6.27337
A_32_P465742	8395	PIP5K1B	hsa00562	Inositol phosphate metabolism - Homo sapiens (human)	2.60618	5.90283	9.99343	9.16323e-05	0.0411738	2.06283	4.95161	4.80521	7.07882	7.89035	6.08888
A_32_P465742	8395	PIP5K1B	hsa01100	Metabolic pathways - Homo sapiens (human)	2.60618	5.90283	9.99343	9.16323e-05	0.0411738	2.06283	4.95161	4.80521	7.07882	7.89035	6.08888
A_32_P465742	8395	PIP5K1B	hsa04070	Phosphatidylinositol signaling system - Homo sapiens (human)	2.60618	5.90283	9.99343	9.16323e-05	0.0411738	2.06283	4.95161	4.80521	7.07882	7.89035	6.08888
A_32_P465742	8395	PIP5K1B	hsa04072	Phospholipase D signaling pathway - Homo sapiens (human)	2.60618	5.90283	9.99343	9.16323e-05	0.0411738	2.06283	4.95161	4.80521	7.07882	7.89035	6.08888
A_32_P465742	8395	PIP5K1B	hsa04144	Endocytosis - Homo sapiens (human)	2.60618	5.90283	9.99343	9.16323e-05	0.0411738	2.06283	4.95161	4.80521	7.07882	7.89035	6.08888
A_32_P465742	8395	PIP5K1B	hsa04510	Focal adhesion - Homo sapiens (human)	2.60618	5.90283	9.99343	9.16323e-05	0.0411738	2.06283	4.95161	4.80521	7.07882	7.89035	6.08888
A_32_P465742	8395	PIP5K1B	hsa04666	Fc gamma R-mediated phagocytosis - Homo sapiens (human)	2.60618	5.90283	9.99343	9.16323e-05	0.0411738	2.06283	4.95161	4.80521	7.07882	7.89035	6.08888
A_32_P465742	8395	PIP5K1B	hsa04810	Regulation of actin cytoskeleton - Homo sapiens (human)	2.60618	5.90283	9.99343	9.16323e-05	0.0411738	2.06283	4.95161	4.80521	7.07882	7.89035	6.08888
A_32_P465742	8395	PIP5K1B	hsa05135	Yersinia infection - Homo sapiens (human)	2.60618	5.90283	9.99343	9.16323e-05	0.0411738	2.06283	4.95161	4.80521	7.07882	7.89035	6.08888
A_32_P465742	8395	PIP5K1B	hsa05231	Choline metabolism in cancer - Homo sapiens (human)	2.60618	5.90283	9.99343	9.16323e-05	0.0411738	2.06283	4.95161	4.80521	7.07882	7.89035	6.08888
A_33_P3325349	10098	TSPAN5	NA	NA	2.59237	6.85214	5.00809	0.00466763	0.150875	-1.53225	6.18776	6.20389	9.56906	8.00734	6.0309
A_23_P316410	27035	NOX1	hsa04380	Osteoclast differentiation - Homo sapiens (human)	2.5818	7.13297	4.91486	0.0050414	0.154295	-1.61189	5.67674	6.21297	8.28322	8.77009	5.98686
A_23_P316410	27035	NOX1	hsa04933	AGE-RAGE signaling pathway in diabetic complications - Homo sapiens (human)	2.5818	7.13297	4.91486	0.0050414	0.154295	-1.61189	5.67674	6.21297	8.28322	8.77009	5.98686
A_23_P316410	27035	NOX1	hsa05010	Alzheimer disease - Homo sapiens (human)	2.5818	7.13297	4.91486	0.0050414	0.154295	-1.61189	5.67674	6.21297	8.28322	8.77009	5.98686
A_23_P316410	27035	NOX1	hsa05022	Pathways of neurodegeneration - multiple diseases - Homo sapiens (human)	2.5818	7.13297	4.91486	0.0050414	0.154295	-1.61189	5.67674	6.21297	8.28322	8.77009	5.98686
A_23_P316410	27035	NOX1	hsa05208	Chemical carcinogenesis - reactive oxygen species - Homo sapiens (human)	2.5818	7.13297	4.91486	0.0050414	0.154295	-1.61189	5.67674	6.21297	8.28322	8.77009	5.98686
A_23_P316410	27035	NOX1	hsa05417	Lipid and atherosclerosis - Homo sapiens (human)	2.5818	7.13297	4.91486	0.0050414	0.154295	-1.61189	5.67674	6.21297	8.28322	8.77009	5.98686
A_23_P316410	27035	NOX1	hsa05418	Fluid shear stress and atherosclerosis - Homo sapiens (human)	2.5818	7.13297	4.91486	0.0050414	0.154295	-1.61189	5.67674	6.21297	8.28322	8.77009	5.98686
A_23_P112086	1670	DEFA5	hsa04621	NOD-like receptor signaling pathway - Homo sapiens (human)	2.55284	6.25178	3.40585	0.0222811	0.221772	-3.14193	5.43509	5.4865	9.13321	6.89406	5.86789
A_23_P112086	1670	DEFA5	hsa05150	Staphylococcus aureus infection - Homo sapiens (human)	2.55284	6.25178	3.40585	0.0222811	0.221772	-3.14193	5.43509	5.4865	9.13321	6.89406	5.86789
A_23_P112086	1670	DEFA5	hsa05202	Transcriptional misregulation in cancer - Homo sapiens (human)	2.55284	6.25178	3.40585	0.0222811	0.221772	-3.14193	5.43509	5.4865	9.13321	6.89406	5.86789
A_23_P401547	25945	NECTIN3	hsa04514	Cell adhesion molecules - Homo sapiens (human)	2.4616	7.5321	9.67941	9.24258e-05	0.0411738	2.05888	6.65255	6.94072	9.37808	9.13838	5.50826
A_23_P401547	25945	NECTIN3	hsa04520	Adherens junction - Homo sapiens (human)	2.4616	7.5321	9.67941	9.24258e-05	0.0411738	2.05888	6.65255	6.94072	9.37808	9.13838	5.50826
A_33_P3354451	11074	TRIM31	NA	NA	2.37823	6.80946	4.21193	0.00951062	0.176258	-2.26861	5.84967	6.19051	9.23465	7.56198	5.19897
A_23_P169437	3934	LCN2	hsa04657	IL-17 signaling pathway - Homo sapiens (human)	2.34568	8.30233	3.55352	0.0184184	0.210941	-2.95831	7.36347	8.39473	9.66141	10.7881	5.08298
A_23_P252981	59272	ACE2	hsa04614	Renin-angiotensin system - Homo sapiens (human)	2.32823	5.71286	16.5395	1.8505e-06	0.00938022	4.95777	4.8378	4.80521	7.09232	7.20715	5.02188
A_23_P252981	59272	ACE2	hsa04974	Protein digestion and absorption - Homo sapiens (human)	2.32823	5.71286	16.5395	1.8505e-06	0.00938022	4.95777	4.8378	4.80521	7.09232	7.20715	5.02188
A_23_P252981	59272	ACE2	hsa05171	Coronavirus disease - COVID-19 - Homo sapiens (human)	2.32823	5.71286	16.5395	1.8505e-06	0.00938022	4.95777	4.8378	4.80521	7.09232	7.20715	5.02188
A_33_P3316786	1602	DACH1	NA	NA	2.30176	5.97416	5.39064	0.00327748	0.136663	-1.18309	5.22561	5.35755	8.23362	6.95306	4.93059
A_33_P3362311	389384	BNIP5	NA	NA	2.24359	7.40149	9.80476	6.99933e-05	0.0406913	2.29439	6.38154	7.03846	9.04322	8.86397	4.73575
A_23_P83098	216	ALDH1A1	hsa00830	Retinol metabolism - Homo sapiens (human)	2.22611	11.2315	5.5884	0.00283217	0.13287	-1.03294	10.312	11.1175	12.515	13.3668	4.67869
A_23_P83098	216	ALDH1A1	hsa01100	Metabolic pathways - Homo sapiens (human)	2.22611	11.2315	5.5884	0.00283217	0.13287	-1.03294	10.312	11.1175	12.515	13.3668	4.67869
A_24_P224727	1050	CEBPA	hsa04932	Non-alcoholic fatty liver disease - Homo sapiens (human)	2.21731	9.54357	14.9285	3.4963e-06	0.0107381	4.57103	8.68021	8.91799	11.1419	10.891	4.65026
A_24_P224727	1050	CEBPA	hsa05200	Pathways in cancer - Homo sapiens (human)	2.21731	9.54357	14.9285	3.4963e-06	0.0107381	4.57103	8.68021	8.91799	11.1419	10.891	4.65026
A_24_P224727	1050	CEBPA	hsa05202	Transcriptional misregulation in cancer - Homo sapiens (human)	2.21731	9.54357	14.9285	3.4963e-06	0.0107381	4.57103	8.68021	8.91799	11.1419	10.891	4.65026
A_24_P224727	1050	CEBPA	hsa05221	Acute myeloid leukemia - Homo sapiens (human)	2.21731	9.54357	14.9285	3.4963e-06	0.0107381	4.57103	8.68021	8.91799	11.1419	10.891	4.65026
A_23_P70785	202	CRYBG1	NA	NA	2.21449	6.27246	11.9744	1.46794e-05	0.0246903	3.56037	5.39898	5.62348	7.8303	7.62114	4.64117
A_23_P80491	5948	RBP2	hsa04977	Vitamin digestion and absorption - Homo sapiens (human)	2.20218	5.67664	7.9975	0.000348872	0.066399	0.910009	4.78063	4.90154	6.75859	7.32793	4.60173
A_23_P160800	8431	NR0B2	hsa04976	Bile secretion - Homo sapiens (human)	2.17257	7.26258	5.90938	0.00193062	0.119389	-0.681923	6.06878	6.72858	8.12369	9.01882	4.50827
A_23_P167005	26996	GPR160	NA	NA	2.16219	8.2944	14.777	3.72442e-06	0.0107381	4.53064	7.50548	7.44835	9.4911	9.78711	4.47594
A_33_P3338698	3549	IHH	hsa04340	Hedgehog signaling pathway - Homo sapiens (human)	2.16026	11.4367	4.95753	0.00479935	0.151635	-1.56531	11.2128	10.9256	13.2771	13.1818	4.46994
A_33_P3338698	3549	IHH	hsa05205	Proteoglycans in cancer - Homo sapiens (human)	2.16026	11.4367	4.95753	0.00479935	0.151635	-1.56531	11.2128	10.9256	13.2771	13.1818	4.46994
A_23_P70060	8611	PLPP1	hsa00561	Glycerolipid metabolism - Homo sapiens (human)	2.15191	8.66396	4.3172	0.00844834	0.172711	-2.15226	7.55091	8.08311	9.93489	10.003	4.44416
A_23_P70060	8611	PLPP1	hsa00564	Glycerophospholipid metabolism - Homo sapiens (human)	2.15191	8.66396	4.3172	0.00844834	0.172711	-2.15226	7.55091	8.08311	9.93489	10.003	4.44416
A_23_P70060	8611	PLPP1	hsa00565	Ether lipid metabolism - Homo sapiens (human)	2.15191	8.66396	4.3172	0.00844834	0.172711	-2.15226	7.55091	8.08311	9.93489	10.003	4.44416
A_23_P70060	8611	PLPP1	hsa00600	Sphingolipid metabolism - Homo sapiens (human)	2.15191	8.66396	4.3172	0.00844834	0.172711	-2.15226	7.55091	8.08311	9.93489	10.003	4.44416
A_23_P70060	8611	PLPP1	hsa01100	Metabolic pathways - Homo sapiens (human)	2.15191	8.66396	4.3172	0.00844834	0.172711	-2.15226	7.55091	8.08311	9.93489	10.003	4.44416
A_23_P70060	8611	PLPP1	hsa04072	Phospholipase D signaling pathway - Homo sapiens (human)	2.15191	8.66396	4.3172	0.00844834	0.172711	-2.15226	7.55091	8.08311	9.93489	10.003	4.44416
A_23_P70060	8611	PLPP1	hsa04666	Fc gamma R-mediated phagocytosis - Homo sapiens (human)	2.15191	8.66396	4.3172	0.00844834	0.172711	-2.15226	7.55091	8.08311	9.93489	10.003	4.44416
A_23_P70060	8611	PLPP1	hsa04975	Fat digestion and absorption - Homo sapiens (human)	2.15191	8.66396	4.3172	0.00844834	0.172711	-2.15226	7.55091	8.08311	9.93489	10.003	4.44416
A_23_P70060	8611	PLPP1	hsa05231	Choline metabolism in cancer - Homo sapiens (human)	2.15191	8.66396	4.3172	0.00844834	0.172711	-2.15226	7.55091	8.08311	9.93489	10.003	4.44416
A_23_P214080	1958	EGR1	hsa04371	Apelin signaling pathway - Homo sapiens (human)	2.09221	9.08822	15.1685	3.16736e-06	0.0107381	4.63347	7.33613	7.01029	9.18419	9.34667	4.26401
A_23_P214080	1958	EGR1	hsa04912	GnRH signaling pathway - Homo sapiens (human)	2.09221	9.08822	15.1685	3.16736e-06	0.0107381	4.63347	7.33613	7.01029	9.18419	9.34667	4.26401
A_23_P214080	1958	EGR1	hsa04928	Parathyroid hormone synthesis, secretion and action - Homo sapiens (human)	2.09221	9.08822	15.1685	3.16736e-06	0.0107381	4.63347	7.33613	7.01029	9.18419	9.34667	4.26401
A_23_P214080	1958	EGR1	hsa04933	AGE-RAGE signaling pathway in diabetic complications - Homo sapiens (human)	2.09221	9.08822	15.1685	3.16736e-06	0.0107381	4.63347	7.33613	7.01029	9.18419	9.34667	4.26401
A_23_P214080	1958	EGR1	hsa05020	Prion disease - Homo sapiens (human)	2.09221	9.08822	15.1685	3.16736e-06	0.0107381	4.63347	7.33613	7.01029	9.18419	9.34667	4.26401
A_23_P214080	1958	EGR1	hsa05166	Human T-cell leukemia virus 1 infection - Homo sapiens (human)	2.09221	9.08822	15.1685	3.16736e-06	0.0107381	4.63347	7.33613	7.01029	9.18419	9.34667	4.26401
A_33_P3262495	84858	ZNF503	NA	NA	2.07684	9.44721	5.78554	0.00219264	0.124819	-0.801457	9.00137	8.88097	10.9106	11.1254	4.21881
A_24_P174793	5122	PCSK1	NA	NA	2.04323	6.22665	5.70002	0.00226895	0.126571	-0.843496	5.73546	5.23575	7.92638	7.13129	4.12166
A_24_P10233	23604	DAPK2	hsa04140	Autophagy - animal - Homo sapiens (human)	2.04212	6.37318	12.4364	1.07772e-05	0.0205705	3.79952	5.73546	5.9795	7.85027	7.94893	4.11851
A_24_P10233	23604	DAPK2	hsa05200	Pathways in cancer - Homo sapiens (human)	2.04212	6.37318	12.4364	1.07772e-05	0.0205705	3.79952	5.73546	5.9795	7.85027	7.94893	4.11851
A_24_P10233	23604	DAPK2	hsa05219	Bladder cancer - Homo sapiens (human)	2.04212	6.37318	12.4364	1.07772e-05	0.0205705	3.79952	5.73546	5.9795	7.85027	7.94893	4.11851
A_32_P23125	140828	LINC00261	NA	NA	1.94969	7.44158	5.59282	0.00237345	0.12661	-0.898658	6.56436	6.59349	8.51507	8.54217	3.86292
A_23_P90743	5967	REG1A	NA	NA	1.92385	5.40002	5.04253	0.00429623	0.148375	-1.4634	4.63904	4.68182	7.16825	6.00031	3.79435
A_23_P93641	57016	AKR1B10	hsa00040	Pentose and glucuronate interconversions - Homo sapiens (human)	1.90852	6.14315	4.5391	0.00662943	0.162251	-1.91338	5.25267	5.59287	7.75452	6.90806	3.75423
A_23_P93641	57016	AKR1B10	hsa00051	Fructose and mannose metabolism - Homo sapiens (human)	1.90852	6.14315	4.5391	0.00662943	0.162251	-1.91338	5.25267	5.59287	7.75452	6.90806	3.75423
A_23_P93641	57016	AKR1B10	hsa00052	Galactose metabolism - Homo sapiens (human)	1.90852	6.14315	4.5391	0.00662943	0.162251	-1.91338	5.25267	5.59287	7.75452	6.90806	3.75423
A_23_P93641	57016	AKR1B10	hsa00561	Glycerolipid metabolism - Homo sapiens (human)	1.90852	6.14315	4.5391	0.00662943	0.162251	-1.91338	5.25267	5.59287	7.75452	6.90806	3.75423
A_23_P93641	57016	AKR1B10	hsa00790	Folate biosynthesis - Homo sapiens (human)	1.90852	6.14315	4.5391	0.00662943	0.162251	-1.91338	5.25267	5.59287	7.75452	6.90806	3.75423
A_23_P93641	57016	AKR1B10	hsa01100	Metabolic pathways - Homo sapiens (human)	1.90852	6.14315	4.5391	0.00662943	0.162251	-1.91338	5.25267	5.59287	7.75452	6.90806	3.75423
A_24_P319374	10223	GPA33	NA	NA	1.89442	11.256	11.4382	1.92402e-05	0.0246903	3.35493	10.2447	10.4705	12.1564	12.3476	3.71772
A_23_P64173	114769	CARD16	hsa04621	NOD-like receptor signaling pathway - Homo sapiens (human)	1.88087	5.85804	15.7753	2.48307e-06	0.0100713	4.78356	5.20294	5.41316	7.09232	7.28553	3.68298
A_23_P109785	8856	NR1I2	NA	NA	1.87447	5.85503	10.4269	4.26055e-05	0.0320175	2.86052	5.10912	5.3668	6.90098	7.32388	3.66667
A_33_P3285299	9721	GPRIN2	NA	NA	1.86907	5.74877	16.8712	1.6353e-06	0.00938022	5.02869	5.06848	5.27871	6.99765	7.08768	3.65298
A_23_P256158	152	ADRA2C	hsa04022	cGMP-PKG signaling pathway - Homo sapiens (human)	1.85288	6.58984	4.96796	0.00425337	0.148375	-1.47522	6.24132	5.69097	8.23362	7.40443	3.61221
A_23_P256158	152	ADRA2C	hsa04080	Neuroactive ligand-receptor interaction - Homo sapiens (human)	1.85288	6.58984	4.96796	0.00425337	0.148375	-1.47522	6.24132	5.69097	8.23362	7.40443	3.61221
A_23_P127948	133	ADM	hsa04080	Neuroactive ligand-receptor interaction - Homo sapiens (human)	1.85192	11.656	3.1471	0.0286543	0.240392	-3.41089	11.5486	9.92684	12.6152	12.5641	3.60981
A_23_P127948	133	ADM	hsa04270	Vascular smooth muscle contraction - Homo sapiens (human)	1.85192	11.656	3.1471	0.0286543	0.240392	-3.41089	11.5486	9.92684	12.6152	12.5641	3.60981
A_23_P432352	203413	CT83	NA	NA	1.84014	9.42293	3.06998	0.0303731	0.246448	-3.49426	9.35131	7.87865	10.4902	10.42	3.58046
A_33_P3334443	388650	DIPK1A	NA	NA	1.83877	6.16368	16.3034	2.02359e-06	0.00938022	4.90561	5.64426	5.62348	7.51592	7.42935	3.57704
A_33_P3261298	6534	SLC6A7	hsa04721	Synaptic vesicle cycle - Homo sapiens (human)	1.83788	5.72793	7.86606	0.000275717	0.0612772	1.097	4.78063	4.93008	6.79152	6.59495	3.57484
A_24_P335092	6288	SAA1	NA	NA	1.8226	5.91013	5.33472	0.00300118	0.134456	-1.12981	5.12814	5.4667	7.58799	6.65205	3.53718
A_23_P97990	5654	HTRA1	NA	NA	1.81979	7.68806	5.34054	0.00287618	0.133572	-1.09676	7.91401	6.8789	9.31933	9.11316	3.53029
A_32_P118397	253012	HEPACAM2	NA	NA	1.80021	5.53826	18.589	8.93107e-07	0.00724488	5.35586	4.95161	4.86762	6.67743	6.74222	3.4827
A_33_P3263938	389812	LCN15	NA	NA	1.79503	8.77068	11.7484	1.5264e-05	0.0246903	3.5394	8.32158	8.20739	10.0833	10.0358	3.47021
A_24_P399980	9843	HEPH	hsa00860	Porphyrin metabolism - Homo sapiens (human)	1.79163	6.55009	8.49465	0.000136776	0.0473762	1.7119	5.67674	5.84305	7.69271	7.41033	3.46205
A_24_P399980	9843	HEPH	hsa04978	Mineral absorption - Homo sapiens (human)	1.79163	6.55009	8.49465	0.000136776	0.0473762	1.7119	5.67674	5.84305	7.69271	7.41033	3.46205
A_23_P256784	4583	MUC2	hsa05146	Amoebiasis - Homo sapiens (human)	1.78855	6.92105	6.43754	0.000909899	0.0953977	-0.011567	6.2973	6.2987	8.52579	7.64731	3.45468
A_23_P256784	4583	MUC2	hsa05226	Gastric cancer - Homo sapiens (human)	1.78855	6.92105	6.43754	0.000909899	0.0953977	-0.011567	6.2973	6.2987	8.52579	7.64731	3.45468
A_23_P210465	5266	PI3	NA	NA	1.73443	7.40112	4.24846	0.00849796	0.172749	-2.17998	6.43359	6.89473	8.72304	8.07414	3.32749
A_24_P363711	1671	DEFA6	hsa04621	NOD-like receptor signaling pathway - Homo sapiens (human)	1.72362	5.43108	14.2995	4.56341e-06	0.0107381	4.39841	4.78063	4.86762	6.68942	6.40609	3.30265
A_24_P363711	1671	DEFA6	hsa05150	Staphylococcus aureus infection - Homo sapiens (human)	1.72362	5.43108	14.2995	4.56341e-06	0.0107381	4.39841	4.78063	4.86762	6.68942	6.40609	3.30265
A_24_P363711	1671	DEFA6	hsa05202	Transcriptional misregulation in cancer - Homo sapiens (human)	1.72362	5.43108	14.2995	4.56341e-06	0.0107381	4.39841	4.78063	4.86762	6.68942	6.40609	3.30265
A_33_P3330952	10396	ATP8A1	NA	NA	1.70963	9.29626	6.10964	0.00126118	0.107128	-0.318187	8.49466	8.67963	10.202	10.3915	3.27077
A_23_P60166	64798	DEPTOR	hsa04140	Autophagy - animal - Homo sapiens (human)	1.70335	8.14213	7.73575	0.000250246	0.0582065	1.16887	7.63077	8.06908	9.32752	9.77904	3.25657
A_23_P60166	64798	DEPTOR	hsa04150	mTOR signaling pathway - Homo sapiens (human)	1.70335	8.14213	7.73575	0.000250246	0.0582065	1.16887	7.63077	8.06908	9.32752	9.77904	3.25657
A_24_P303145	56172	ANKH	NA	NA	1.65442	5.90276	4.36864	0.00746086	0.167694	-2.05008	5.36097	5.39565	6.49719	7.56827	3.14796
A_32_P217140	91464	ISX	NA	NA	1.62385	5.42918	13.1225	7.75048e-06	0.015718	4.03671	4.8378	4.68182	6.50956	6.25778	3.08197
A_23_P158297	10917	BTNL3	NA	NA	1.62338	5.9498	4.63364	0.00556889	0.157083	-1.76214	4.89549	5.77296	7.14904	6.76616	3.08095
A_23_P209799	4648	MYO7B	hsa04814	Motor proteins - Homo sapiens (human)	1.59011	7.00709	6.93621	0.000470277	0.0739086	0.580545	6.37456	6.90455	8.28032	8.17901	3.01073
A_23_P28507	11320	MGAT4A	hsa00510	N-Glycan biosynthesis - Homo sapiens (human)	1.58708	7.12267	4.31514	0.00748869	0.167694	-2.07082	6.40561	6.14706	7.69465	8.0322	3.00442
A_23_P28507	11320	MGAT4A	hsa00513	Various types of N-glycan biosynthesis - Homo sapiens (human)	1.58708	7.12267	4.31514	0.00748869	0.167694	-2.07082	6.40561	6.14706	7.69465	8.0322	3.00442
A_23_P28507	11320	MGAT4A	hsa01100	Metabolic pathways - Homo sapiens (human)	1.58708	7.12267	4.31514	0.00748869	0.167694	-2.07082	6.40561	6.14706	7.69465	8.0322	3.00442
A_23_P364625	64922	LRRC19	NA	NA	1.57845	5.73253	12.2106	1.20575e-05	0.0217356	3.71671	5.22561	5.19257	6.75322	6.82186	2.98649
A_23_P16523	9518	GDF15	hsa04060	Cytokine-cytokine receptor interaction - Homo sapiens (human)	1.57577	15.2921	5.1841	0.00365417	0.141831	-1.31039	14.7609	14.3513	15.7117	16.552	2.98095
A_23_P209449	8324	FZD7	hsa04150	mTOR signaling pathway - Homo sapiens (human)	1.54861	7.21897	10.1054	3.80569e-05	0.0333748	2.81193	6.64004	6.65384	8.40408	7.98703	2.92535
A_23_P209449	8324	FZD7	hsa04310	Wnt signaling pathway - Homo sapiens (human)	1.54861	7.21897	10.1054	3.80569e-05	0.0333748	2.81193	6.64004	6.65384	8.40408	7.98703	2.92535
A_23_P209449	8324	FZD7	hsa04390	Hippo signaling pathway - Homo sapiens (human)	1.54861	7.21897	10.1054	3.80569e-05	0.0333748	2.81193	6.64004	6.65384	8.40408	7.98703	2.92535
A_23_P209449	8324	FZD7	hsa04550	Signaling pathways regulating pluripotency of stem cells - Homo sapiens (human)	1.54861	7.21897	10.1054	3.80569e-05	0.0333748	2.81193	6.64004	6.65384	8.40408	7.98703	2.92535
A_23_P209449	8324	FZD7	hsa04916	Melanogenesis - Homo sapiens (human)	1.54861	7.21897	10.1054	3.80569e-05	0.0333748	2.81193	6.64004	6.65384	8.40408	7.98703	2.92535
A_23_P209449	8324	FZD7	hsa04934	Cushing syndrome - Homo sapiens (human)	1.54861	7.21897	10.1054	3.80569e-05	0.0333748	2.81193	6.64004	6.65384	8.40408	7.98703	2.92535
A_23_P209449	8324	FZD7	hsa05010	Alzheimer disease - Homo sapiens (human)	1.54861	7.21897	10.1054	3.80569e-05	0.0333748	2.81193	6.64004	6.65384	8.40408	7.98703	2.92535
A_23_P209449	8324	FZD7	hsa05022	Pathways of neurodegeneration - multiple diseases - Homo sapiens (human)	1.54861	7.21897	10.1054	3.80569e-05	0.0333748	2.81193	6.64004	6.65384	8.40408	7.98703	2.92535
A_23_P209449	8324	FZD7	hsa05165	Human papillomavirus infection - Homo sapiens (human)	1.54861	7.21897	10.1054	3.80569e-05	0.0333748	2.81193	6.64004	6.65384	8.40408	7.98703	2.92535
A_23_P209449	8324	FZD7	hsa05200	Pathways in cancer - Homo sapiens (human)	1.54861	7.21897	10.1054	3.80569e-05	0.0333748	2.81193	6.64004	6.65384	8.40408	7.98703	2.92535
A_23_P209449	8324	FZD7	hsa05205	Proteoglycans in cancer - Homo sapiens (human)	1.54861	7.21897	10.1054	3.80569e-05	0.0333748	2.81193	6.64004	6.65384	8.40408	7.98703	2.92535
A_23_P209449	8324	FZD7	hsa05217	Basal cell carcinoma - Homo sapiens (human)	1.54861	7.21897	10.1054	3.80569e-05	0.0333748	2.81193	6.64004	6.65384	8.40408	7.98703	2.92535
A_23_P209449	8324	FZD7	hsa05224	Breast cancer - Homo sapiens (human)	1.54861	7.21897	10.1054	3.80569e-05	0.0333748	2.81193	6.64004	6.65384	8.40408	7.98703	2.92535
A_23_P209449	8324	FZD7	hsa05225	Hepatocellular carcinoma - Homo sapiens (human)	1.54861	7.21897	10.1054	3.80569e-05	0.0333748	2.81193	6.64004	6.65384	8.40408	7.98703	2.92535
A_23_P209449	8324	FZD7	hsa05226	Gastric cancer - Homo sapiens (human)	1.54861	7.21897	10.1054	3.80569e-05	0.0333748	2.81193	6.64004	6.65384	8.40408	7.98703	2.92535
A_23_P254917	3960	LGALS4	NA	NA	1.54503	13.0234	2.96623	0.0340284	0.256418	-3.61511	11.9752	12.7175	14.2532	13.5296	2.9181
A_23_P152262	1800	DPEP1	NA	NA	1.52316	7.09064	4.03544	0.0100281	0.178026	-2.36909	6.52007	7.27703	7.98208	8.86135	2.8742
A_23_P167599	54463	RETREG1	NA	NA	1.51952	6.70963	9.88261	4.35184e-05	0.0346998	2.70003	6.18776	5.93008	7.72574	7.43115	2.86697
A_24_P844984	5284	PIGR	hsa04672	Intestinal immune network for IgA production - Homo sapiens (human)	1.51869	6.88144	2.70463	0.0451671	0.284358	-3.92181	6.08008	6.57386	7.85027	7.84104	2.86531
A_24_P94402	4613	MYCN	hsa05202	Transcriptional misregulation in cancer - Homo sapiens (human)	1.50063	7.97072	4.46435	0.00620483	0.160682	-1.89105	7.98592	7.46273	9.6526	8.79732	2.82967
A_23_P141394	55062	WIPI1	hsa04136	Autophagy - other - Homo sapiens (human)	1.49701	8.67719	14.2636	4.63487e-06	0.0107381	4.38814	8.30809	8.38993	9.86229	9.82974	2.82257
A_23_P141394	55062	WIPI1	hsa04140	Autophagy - animal - Homo sapiens (human)	1.49701	8.67719	14.2636	4.63487e-06	0.0107381	4.38814	8.30809	8.38993	9.86229	9.82974	2.82257
A_23_P141394	55062	WIPI1	hsa05010	Alzheimer disease - Homo sapiens (human)	1.49701	8.67719	14.2636	4.63487e-06	0.0107381	4.38814	8.30809	8.38993	9.86229	9.82974	2.82257
A_23_P141394	55062	WIPI1	hsa05014	Amyotrophic lateral sclerosis - Homo sapiens (human)	1.49701	8.67719	14.2636	4.63487e-06	0.0107381	4.38814	8.30809	8.38993	9.86229	9.82974	2.82257
A_23_P141394	55062	WIPI1	hsa05016	Huntington disease - Homo sapiens (human)	1.49701	8.67719	14.2636	4.63487e-06	0.0107381	4.38814	8.30809	8.38993	9.86229	9.82974	2.82257
A_23_P141394	55062	WIPI1	hsa05017	Spinocerebellar ataxia - Homo sapiens (human)	1.49701	8.67719	14.2636	4.63487e-06	0.0107381	4.38814	8.30809	8.38993	9.86229	9.82974	2.82257
A_23_P141394	55062	WIPI1	hsa05022	Pathways of neurodegeneration - multiple diseases - Homo sapiens (human)	1.49701	8.67719	14.2636	4.63487e-06	0.0107381	4.38814	8.30809	8.38993	9.86229	9.82974	2.82257
A_23_P141394	55062	WIPI1	hsa05131	Shigellosis - Homo sapiens (human)	1.49701	8.67719	14.2636	4.63487e-06	0.0107381	4.38814	8.30809	8.38993	9.86229	9.82974	2.82257
A_23_P83838	767	CA8	hsa00910	Nitrogen metabolism - Homo sapiens (human)	1.49475	5.47294	8.66181	0.000106114	0.0430399	1.93121	5.12814	4.86762	6.70371	6.28154	2.81815
A_23_P83838	767	CA8	hsa01100	Metabolic pathways - Homo sapiens (human)	1.49475	5.47294	8.66181	0.000106114	0.0430399	1.93121	5.12814	4.86762	6.70371	6.28154	2.81815
A_33_P3368945	389332	SMIM32	NA	NA	1.49155	6.62274	14.1686	4.83028e-06	0.0107381	4.36076	6.05919	6.04242	7.44989	7.63481	2.8119
A_23_P10194	26470	SEZ6L2	NA	NA	1.48861	10.0051	4.56302	0.00577794	0.157083	-1.80976	10.0728	9.41812	11.4904	10.9777	2.80618
A_24_P322771	7031	TFF1	hsa04915	Estrogen signaling pathway - Homo sapiens (human)	1.47969	12.2666	3.41068	0.0205401	0.217096	-3.09202	11.9949	11.332	13.2931	12.9933	2.78889
A_23_P18078	5918	RARRES1	NA	NA	1.47135	8.99252	7.73393	0.000206379	0.0566647	1.32864	8.45561	8.70287	9.83495	10.2662	2.77282
A_33_P3286492	3174	HNF4G	hsa04950	Maturity onset diabetes of the young - Homo sapiens (human)	1.46223	5.56061	11.2588	1.97839e-05	0.0246903	3.33929	5.17659	4.93008	6.44501	6.58611	2.75534
A_23_P413585	2306	FOXD2	NA	NA	1.45243	6.90553	10.3853	3.22768e-05	0.0308034	2.94767	6.52007	6.40372	7.75452	8.07414	2.73669
A_24_P269062	81848	SPRY4	NA	NA	1.41233	7.56812	6.66795	0.000521987	0.078414	0.463994	6.56436	6.061	7.94146	7.50857	2.66167
A_23_P35617	51196	PLCE1	hsa00562	Inositol phosphate metabolism - Homo sapiens (human)	1.4084	7.32475	10.2609	3.47104e-05	0.0321795	2.88801	6.61266	6.69697	8.19606	7.93037	2.65442
A_23_P35617	51196	PLCE1	hsa01100	Metabolic pathways - Homo sapiens (human)	1.4084	7.32475	10.2609	3.47104e-05	0.0321795	2.88801	6.61266	6.69697	8.19606	7.93037	2.65442
A_23_P35617	51196	PLCE1	hsa04014	Ras signaling pathway - Homo sapiens (human)	1.4084	7.32475	10.2609	3.47104e-05	0.0321795	2.88801	6.61266	6.69697	8.19606	7.93037	2.65442
A_23_P35617	51196	PLCE1	hsa04015	Rap1 signaling pathway - Homo sapiens (human)	1.4084	7.32475	10.2609	3.47104e-05	0.0321795	2.88801	6.61266	6.69697	8.19606	7.93037	2.65442
A_23_P35617	51196	PLCE1	hsa04020	Calcium signaling pathway - Homo sapiens (human)	1.4084	7.32475	10.2609	3.47104e-05	0.0321795	2.88801	6.61266	6.69697	8.19606	7.93037	2.65442
A_23_P35617	51196	PLCE1	hsa04024	cAMP signaling pathway - Homo sapiens (human)	1.4084	7.32475	10.2609	3.47104e-05	0.0321795	2.88801	6.61266	6.69697	8.19606	7.93037	2.65442
A_23_P35617	51196	PLCE1	hsa04070	Phosphatidylinositol signaling system - Homo sapiens (human)	1.4084	7.32475	10.2609	3.47104e-05	0.0321795	2.88801	6.61266	6.69697	8.19606	7.93037	2.65442
A_23_P35617	51196	PLCE1	hsa04919	Thyroid hormone signaling pathway - Homo sapiens (human)	1.4084	7.32475	10.2609	3.47104e-05	0.0321795	2.88801	6.61266	6.69697	8.19606	7.93037	2.65442
A_23_P35617	51196	PLCE1	hsa04933	AGE-RAGE signaling pathway in diabetic complications - Homo sapiens (human)	1.4084	7.32475	10.2609	3.47104e-05	0.0321795	2.88801	6.61266	6.69697	8.19606	7.93037	2.65442
A_23_P35617	51196	PLCE1	hsa05131	Shigellosis - Homo sapiens (human)	1.4084	7.32475	10.2609	3.47104e-05	0.0321795	2.88801	6.61266	6.69697	8.19606	7.93037	2.65442
A_23_P35617	51196	PLCE1	hsa05205	Proteoglycans in cancer - Homo sapiens (human)	1.4084	7.32475	10.2609	3.47104e-05	0.0321795	2.88801	6.61266	6.69697	8.19606	7.93037	2.65442
A_23_P210210	2034	EPAS1	hsa05200	Pathways in cancer - Homo sapiens (human)	1.39924	11.2805	5.35164	0.00244164	0.127421	-0.971581	10.9242	10.2324	12.0691	11.886	2.63763
A_23_P210210	2034	EPAS1	hsa05211	Renal cell carcinoma - Homo sapiens (human)	1.39924	11.2805	5.35164	0.00244164	0.127421	-0.971581	10.9242	10.2324	12.0691	11.886	2.63763
A_23_P2501	5053	PAH	hsa00360	Phenylalanine metabolism - Homo sapiens (human)	1.39572	5.79441	4.84421	0.00398041	0.14561	-1.46067	5.38226	5.53051	7.29813	6.40609	2.63119
A_23_P2501	5053	PAH	hsa00400	Phenylalanine, tyrosine and tryptophan biosynthesis - Homo sapiens (human)	1.39572	5.79441	4.84421	0.00398041	0.14561	-1.46067	5.38226	5.53051	7.29813	6.40609	2.63119
A_23_P2501	5053	PAH	hsa00790	Folate biosynthesis - Homo sapiens (human)	1.39572	5.79441	4.84421	0.00398041	0.14561	-1.46067	5.38226	5.53051	7.29813	6.40609	2.63119
A_23_P2501	5053	PAH	hsa01100	Metabolic pathways - Homo sapiens (human)	1.39572	5.79441	4.84421	0.00398041	0.14561	-1.46067	5.38226	5.53051	7.29813	6.40609	2.63119
A_23_P2501	5053	PAH	hsa01230	Biosynthesis of amino acids - Homo sapiens (human)	1.39572	5.79441	4.84421	0.00398041	0.14561	-1.46067	5.38226	5.53051	7.29813	6.40609	2.63119
A_23_P118203	124220	ZG16B	NA	NA	1.37432	10.6648	3.3087	0.0225268	0.222333	-3.19762	10.0788	10.8339	11.326	12.3354	2.59246
A_23_P106194	2353	FOS	hsa01522	Endocrine resistance - Homo sapiens (human)	1.37123	9.81674	2.96086	0.0330789	0.253746	-3.60375	9.27916	7.94975	9.73964	10.2317	2.58691
A_23_P106194	2353	FOS	hsa04010	MAPK signaling pathway - Homo sapiens (human)	1.37123	9.81674	2.96086	0.0330789	0.253746	-3.60375	9.27916	7.94975	9.73964	10.2317	2.58691
A_23_P106194	2353	FOS	hsa04024	cAMP signaling pathway - Homo sapiens (human)	1.37123	9.81674	2.96086	0.0330789	0.253746	-3.60375	9.27916	7.94975	9.73964	10.2317	2.58691
A_23_P106194	2353	FOS	hsa04210	Apoptosis - Homo sapiens (human)	1.37123	9.81674	2.96086	0.0330789	0.253746	-3.60375	9.27916	7.94975	9.73964	10.2317	2.58691
A_23_P106194	2353	FOS	hsa04380	Osteoclast differentiation - Homo sapiens (human)	1.37123	9.81674	2.96086	0.0330789	0.253746	-3.60375	9.27916	7.94975	9.73964	10.2317	2.58691
A_23_P106194	2353	FOS	hsa04620	Toll-like receptor signaling pathway - Homo sapiens (human)	1.37123	9.81674	2.96086	0.0330789	0.253746	-3.60375	9.27916	7.94975	9.73964	10.2317	2.58691
A_23_P106194	2353	FOS	hsa04657	IL-17 signaling pathway - Homo sapiens (human)	1.37123	9.81674	2.96086	0.0330789	0.253746	-3.60375	9.27916	7.94975	9.73964	10.2317	2.58691
A_23_P106194	2353	FOS	hsa04658	Th1 and Th2 cell differentiation - Homo sapiens (human)	1.37123	9.81674	2.96086	0.0330789	0.253746	-3.60375	9.27916	7.94975	9.73964	10.2317	2.58691
A_23_P106194	2353	FOS	hsa04659	Th17 cell differentiation - Homo sapiens (human)	1.37123	9.81674	2.96086	0.0330789	0.253746	-3.60375	9.27916	7.94975	9.73964	10.2317	2.58691
A_23_P106194	2353	FOS	hsa04660	T cell receptor signaling pathway - Homo sapiens (human)	1.37123	9.81674	2.96086	0.0330789	0.253746	-3.60375	9.27916	7.94975	9.73964	10.2317	2.58691
A_23_P106194	2353	FOS	hsa04662	B cell receptor signaling pathway - Homo sapiens (human)	1.37123	9.81674	2.96086	0.0330789	0.253746	-3.60375	9.27916	7.94975	9.73964	10.2317	2.58691
A_23_P106194	2353	FOS	hsa04668	TNF signaling pathway - Homo sapiens (human)	1.37123	9.81674	2.96086	0.0330789	0.253746	-3.60375	9.27916	7.94975	9.73964	10.2317	2.58691
A_23_P106194	2353	FOS	hsa04713	Circadian entrainment - Homo sapiens (human)	1.37123	9.81674	2.96086	0.0330789	0.253746	-3.60375	9.27916	7.94975	9.73964	10.2317	2.58691
A_23_P106194	2353	FOS	hsa04725	Cholinergic synapse - Homo sapiens (human)	1.37123	9.81674	2.96086	0.0330789	0.253746	-3.60375	9.27916	7.94975	9.73964	10.2317	2.58691
A_23_P106194	2353	FOS	hsa04728	Dopaminergic synapse - Homo sapiens (human)	1.37123	9.81674	2.96086	0.0330789	0.253746	-3.60375	9.27916	7.94975	9.73964	10.2317	2.58691
A_23_P106194	2353	FOS	hsa04915	Estrogen signaling pathway - Homo sapiens (human)	1.37123	9.81674	2.96086	0.0330789	0.253746	-3.60375	9.27916	7.94975	9.73964	10.2317	2.58691
A_23_P106194	2353	FOS	hsa04917	Prolactin signaling pathway - Homo sapiens (human)	1.37123	9.81674	2.96086	0.0330789	0.253746	-3.60375	9.27916	7.94975	9.73964	10.2317	2.58691
A_23_P106194	2353	FOS	hsa04921	Oxytocin signaling pathway - Homo sapiens (human)	1.37123	9.81674	2.96086	0.0330789	0.253746	-3.60375	9.27916	7.94975	9.73964	10.2317	2.58691
A_23_P106194	2353	FOS	hsa04926	Relaxin signaling pathway - Homo sapiens (human)	1.37123	9.81674	2.96086	0.0330789	0.253746	-3.60375	9.27916	7.94975	9.73964	10.2317	2.58691
A_23_P106194	2353	FOS	hsa04928	Parathyroid hormone synthesis, secretion and action - Homo sapiens (human)	1.37123	9.81674	2.96086	0.0330789	0.253746	-3.60375	9.27916	7.94975	9.73964	10.2317	2.58691
A_23_P106194	2353	FOS	hsa04932	Non-alcoholic fatty liver disease - Homo sapiens (human)	1.37123	9.81674	2.96086	0.0330789	0.253746	-3.60375	9.27916	7.94975	9.73964	10.2317	2.58691
A_23_P106194	2353	FOS	hsa04935	Growth hormone synthesis, secretion and action - Homo sapiens (human)	1.37123	9.81674	2.96086	0.0330789	0.253746	-3.60375	9.27916	7.94975	9.73964	10.2317	2.58691
A_23_P106194	2353	FOS	hsa05031	Amphetamine addiction - Homo sapiens (human)	1.37123	9.81674	2.96086	0.0330789	0.253746	-3.60375	9.27916	7.94975	9.73964	10.2317	2.58691
A_23_P106194	2353	FOS	hsa05130	Pathogenic Escherichia coli infection - Homo sapiens (human)	1.37123	9.81674	2.96086	0.0330789	0.253746	-3.60375	9.27916	7.94975	9.73964	10.2317	2.58691
A_23_P106194	2353	FOS	hsa05132	Salmonella infection - Homo sapiens (human)	1.37123	9.81674	2.96086	0.0330789	0.253746	-3.60375	9.27916	7.94975	9.73964	10.2317	2.58691
A_23_P106194	2353	FOS	hsa05133	Pertussis - Homo sapiens (human)	1.37123	9.81674	2.96086	0.0330789	0.253746	-3.60375	9.27916	7.94975	9.73964	10.2317	2.58691
A_23_P106194	2353	FOS	hsa05135	Yersinia infection - Homo sapiens (human)	1.37123	9.81674	2.96086	0.0330789	0.253746	-3.60375	9.27916	7.94975	9.73964	10.2317	2.58691
A_23_P106194	2353	FOS	hsa05140	Leishmaniasis - Homo sapiens (human)	1.37123	9.81674	2.96086	0.0330789	0.253746	-3.60375	9.27916	7.94975	9.73964	10.2317	2.58691
A_23_P106194	2353	FOS	hsa05142	Chagas disease - Homo sapiens (human)	1.37123	9.81674	2.96086	0.0330789	0.253746	-3.60375	9.27916	7.94975	9.73964	10.2317	2.58691
A_23_P106194	2353	FOS	hsa05161	Hepatitis B - Homo sapiens (human)	1.37123	9.81674	2.96086	0.0330789	0.253746	-3.60375	9.27916	7.94975	9.73964	10.2317	2.58691
A_23_P106194	2353	FOS	hsa05162	Measles - Homo sapiens (human)	1.37123	9.81674	2.96086	0.0330789	0.253746	-3.60375	9.27916	7.94975	9.73964	10.2317	2.58691
A_23_P106194	2353	FOS	hsa05166	Human T-cell leukemia virus 1 infection - Homo sapiens (human)	1.37123	9.81674	2.96086	0.0330789	0.253746	-3.60375	9.27916	7.94975	9.73964	10.2317	2.58691
A_23_P106194	2353	FOS	hsa05167	Kaposi sarcoma-associated herpesvirus infection - Homo sapiens (human)	1.37123	9.81674	2.96086	0.0330789	0.253746	-3.60375	9.27916	7.94975	9.73964	10.2317	2.58691
A_23_P106194	2353	FOS	hsa05170	Human immunodeficiency virus 1 infection - Homo sapiens (human)	1.37123	9.81674	2.96086	0.0330789	0.253746	-3.60375	9.27916	7.94975	9.73964	10.2317	2.58691
A_23_P106194	2353	FOS	hsa05171	Coronavirus disease - COVID-19 - Homo sapiens (human)	1.37123	9.81674	2.96086	0.0330789	0.253746	-3.60375	9.27916	7.94975	9.73964	10.2317	2.58691
A_23_P106194	2353	FOS	hsa05200	Pathways in cancer - Homo sapiens (human)	1.37123	9.81674	2.96086	0.0330789	0.253746	-3.60375	9.27916	7.94975	9.73964	10.2317	2.58691
A_23_P106194	2353	FOS	hsa05207	Chemical carcinogenesis - receptor activation - Homo sapiens (human)	1.37123	9.81674	2.96086	0.0330789	0.253746	-3.60375	9.27916	7.94975	9.73964	10.2317	2.58691
A_23_P106194	2353	FOS	hsa05208	Chemical carcinogenesis - reactive oxygen species - Homo sapiens (human)	1.37123	9.81674	2.96086	0.0330789	0.253746	-3.60375	9.27916	7.94975	9.73964	10.2317	2.58691
A_23_P106194	2353	FOS	hsa05210	Colorectal cancer - Homo sapiens (human)	1.37123	9.81674	2.96086	0.0330789	0.253746	-3.60375	9.27916	7.94975	9.73964	10.2317	2.58691
A_23_P106194	2353	FOS	hsa05224	Breast cancer - Homo sapiens (human)	1.37123	9.81674	2.96086	0.0330789	0.253746	-3.60375	9.27916	7.94975	9.73964	10.2317	2.58691
A_23_P106194	2353	FOS	hsa05231	Choline metabolism in cancer - Homo sapiens (human)	1.37123	9.81674	2.96086	0.0330789	0.253746	-3.60375	9.27916	7.94975	9.73964	10.2317	2.58691
A_23_P106194	2353	FOS	hsa05235	PD-L1 expression and PD-1 checkpoint pathway in cancer - Homo sapiens (human)	1.37123	9.81674	2.96086	0.0330789	0.253746	-3.60375	9.27916	7.94975	9.73964	10.2317	2.58691
A_23_P106194	2353	FOS	hsa05323	Rheumatoid arthritis - Homo sapiens (human)	1.37123	9.81674	2.96086	0.0330789	0.253746	-3.60375	9.27916	7.94975	9.73964	10.2317	2.58691
A_23_P106194	2353	FOS	hsa05417	Lipid and atherosclerosis - Homo sapiens (human)	1.37123	9.81674	2.96086	0.0330789	0.253746	-3.60375	9.27916	7.94975	9.73964	10.2317	2.58691
A_23_P106194	2353	FOS	hsa05418	Fluid shear stress and atherosclerosis - Homo sapiens (human)	1.37123	9.81674	2.96086	0.0330789	0.253746	-3.60375	9.27916	7.94975	9.73964	10.2317	2.58691
A_24_P192805	440068	CARD17P	NA	NA	1.36467	5.3972	8.70681	9.26309e-05	0.0411738	2.04742	4.86831	5.04561	6.17645	6.46681	2.57518
A_23_P100001	400451	FAM174B	NA	NA	1.35979	6.78007	2.86559	0.0368466	0.263389	-3.71781	6.50757	6.11577	7.98208	7.36085	2.56649
A_23_P57364	7032	TFF2	NA	NA	1.35451	9.29602	6.99643	0.000378018	0.0684133	0.764825	8.53916	8.45929	9.90499	9.80247	2.5571
A_23_P145984	23554	TSPAN12	NA	NA	1.35207	6.30993	5.71635	0.00136814	0.110342	-0.452338	5.89818	5.7955	7.41292	6.98489	2.55278
A_23_P8834	2053	EPHX2	hsa00590	Arachidonic acid metabolism - Homo sapiens (human)	1.33778	9.80278	5.95488	0.00109655	0.101482	-0.235223	9.31669	9.88815	10.9735	10.9069	2.52762
A_23_P8834	2053	EPHX2	hsa01100	Metabolic pathways - Homo sapiens (human)	1.33778	9.80278	5.95488	0.00109655	0.101482	-0.235223	9.31669	9.88815	10.9735	10.9069	2.52762
A_23_P8834	2053	EPHX2	hsa04146	Peroxisome - Homo sapiens (human)	1.33778	9.80278	5.95488	0.00109655	0.101482	-0.235223	9.31669	9.88815	10.9735	10.9069	2.52762
A_23_P8834	2053	EPHX2	hsa05207	Chemical carcinogenesis - receptor activation - Homo sapiens (human)	1.33778	9.80278	5.95488	0.00109655	0.101482	-0.235223	9.31669	9.88815	10.9735	10.9069	2.52762
A_23_P8834	2053	EPHX2	hsa05208	Chemical carcinogenesis - reactive oxygen species - Homo sapiens (human)	1.33778	9.80278	5.95488	0.00109655	0.101482	-0.235223	9.31669	9.88815	10.9735	10.9069	2.52762
A_23_P146551	79817	MOB3B	NA	NA	1.33738	6.9648	9.47637	5.5968e-05	0.0386393	2.48678	6.13328	6.2987	7.721	7.38574	2.52692
A_23_P407112	132671	SPATA18	NA	NA	1.33047	7.19094	10.623	2.81501e-05	0.0285442	3.0589	6.57638	6.75154	7.88587	8.103	2.51484
A_23_P370682	116071	BATF2	hsa05235	PD-L1 expression and PD-1 checkpoint pathway in cancer - Homo sapiens (human)	1.32613	7.62292	4.96592	0.00306347	0.134927	-1.23607	7.18012	7.07682	8.49957	8.40963	2.5073
A_23_P393099	7033	TFF3	NA	NA	1.32472	16.1441	8.8304	0.000100151	0.042741	1.98445	16.0051	16.147	17.1952	17.6063	2.50485
A_24_P242646	1520	CTSS	hsa04142	Lysosome - Homo sapiens (human)	1.29082	6.08063	6.02438	0.000956543	0.096391	-0.115819	5.32143	5.88587	6.87165	6.91729	2.44667
A_24_P242646	1520	CTSS	hsa04145	Phagosome - Homo sapiens (human)	1.29082	6.08063	6.02438	0.000956543	0.096391	-0.115819	5.32143	5.88587	6.87165	6.91729	2.44667
A_24_P242646	1520	CTSS	hsa04210	Apoptosis - Homo sapiens (human)	1.29082	6.08063	6.02438	0.000956543	0.096391	-0.115819	5.32143	5.88587	6.87165	6.91729	2.44667
A_24_P242646	1520	CTSS	hsa04612	Antigen processing and presentation - Homo sapiens (human)	1.29082	6.08063	6.02438	0.000956543	0.096391	-0.115819	5.32143	5.88587	6.87165	6.91729	2.44667
A_24_P242646	1520	CTSS	hsa05152	Tuberculosis - Homo sapiens (human)	1.29082	6.08063	6.02438	0.000956543	0.096391	-0.115819	5.32143	5.88587	6.87165	6.91729	2.44667
A_23_P160559	1893	ECM1	NA	NA	1.28609	11.9029	7.67213	0.000215509	0.0566647	1.2883	11.7088	11.6269	12.7783	13.1296	2.43867
A_23_P129064	2628	GATM	hsa00260	Glycine, serine and threonine metabolism - Homo sapiens (human)	1.27369	9.1472	3.73314	0.0131769	0.193304	-2.6702	8.2568	9.3024	10.0773	10.0293	2.41779
A_23_P129064	2628	GATM	hsa00330	Arginine and proline metabolism - Homo sapiens (human)	1.27369	9.1472	3.73314	0.0131769	0.193304	-2.6702	8.2568	9.3024	10.0773	10.0293	2.41779
A_23_P129064	2628	GATM	hsa01100	Metabolic pathways - Homo sapiens (human)	1.27369	9.1472	3.73314	0.0131769	0.193304	-2.6702	8.2568	9.3024	10.0773	10.0293	2.41779
A_23_P85039	8471	IRS4	hsa04022	cGMP-PKG signaling pathway - Homo sapiens (human)	1.27176	5.03463	3.77257	0.0135246	0.195178	-2.66948	4.47798	4.74446	5.38562	6.38034	2.41456
A_23_P85039	8471	IRS4	hsa04068	FoxO signaling pathway - Homo sapiens (human)	1.27176	5.03463	3.77257	0.0135246	0.195178	-2.66948	4.47798	4.74446	5.38562	6.38034	2.41456
A_23_P85039	8471	IRS4	hsa04140	Autophagy - animal - Homo sapiens (human)	1.27176	5.03463	3.77257	0.0135246	0.195178	-2.66948	4.47798	4.74446	5.38562	6.38034	2.41456
A_23_P85039	8471	IRS4	hsa04152	AMPK signaling pathway - Homo sapiens (human)	1.27176	5.03463	3.77257	0.0135246	0.195178	-2.66948	4.47798	4.74446	5.38562	6.38034	2.41456
A_23_P85039	8471	IRS4	hsa04211	Longevity regulating pathway - Homo sapiens (human)	1.27176	5.03463	3.77257	0.0135246	0.195178	-2.66948	4.47798	4.74446	5.38562	6.38034	2.41456
A_23_P85039	8471	IRS4	hsa04213	Longevity regulating pathway - multiple species - Homo sapiens (human)	1.27176	5.03463	3.77257	0.0135246	0.195178	-2.66948	4.47798	4.74446	5.38562	6.38034	2.41456
A_23_P85039	8471	IRS4	hsa04910	Insulin signaling pathway - Homo sapiens (human)	1.27176	5.03463	3.77257	0.0135246	0.195178	-2.66948	4.47798	4.74446	5.38562	6.38034	2.41456
A_23_P85039	8471	IRS4	hsa04920	Adipocytokine signaling pathway - Homo sapiens (human)	1.27176	5.03463	3.77257	0.0135246	0.195178	-2.66948	4.47798	4.74446	5.38562	6.38034	2.41456
A_23_P85039	8471	IRS4	hsa04923	Regulation of lipolysis in adipocytes - Homo sapiens (human)	1.27176	5.03463	3.77257	0.0135246	0.195178	-2.66948	4.47798	4.74446	5.38562	6.38034	2.41456
A_23_P85039	8471	IRS4	hsa04930	Type II diabetes mellitus - Homo sapiens (human)	1.27176	5.03463	3.77257	0.0135246	0.195178	-2.66948	4.47798	4.74446	5.38562	6.38034	2.41456
A_23_P85039	8471	IRS4	hsa04935	Growth hormone synthesis, secretion and action - Homo sapiens (human)	1.27176	5.03463	3.77257	0.0135246	0.195178	-2.66948	4.47798	4.74446	5.38562	6.38034	2.41456
A_23_P85039	8471	IRS4	hsa05010	Alzheimer disease - Homo sapiens (human)	1.27176	5.03463	3.77257	0.0135246	0.195178	-2.66948	4.47798	4.74446	5.38562	6.38034	2.41456
A_23_P24903	5029	P2RY2	hsa04080	Neuroactive ligand-receptor interaction - Homo sapiens (human)	1.2618	7.31905	5.65429	0.0013354	0.109686	-0.44618	6.84008	6.64386	8.05423	7.95331	2.39795
A_23_P24903	5029	P2RY2	hsa04750	Inflammatory mediator regulation of TRP channels - Homo sapiens (human)	1.2618	7.31905	5.65429	0.0013354	0.109686	-0.44618	6.84008	6.64386	8.05423	7.95331	2.39795
A_23_P17065	6364	CCL20	hsa04060	Cytokine-cytokine receptor interaction - Homo sapiens (human)	1.25197	9.89642	3.47406	0.0179922	0.20936	-2.98221	9.44073	10.029	11.2657	10.708	2.38167
A_23_P17065	6364	CCL20	hsa04061	Viral protein interaction with cytokine and cytokine receptor - Homo sapiens (human)	1.25197	9.89642	3.47406	0.0179922	0.20936	-2.98221	9.44073	10.029	11.2657	10.708	2.38167
A_23_P17065	6364	CCL20	hsa04062	Chemokine signaling pathway - Homo sapiens (human)	1.25197	9.89642	3.47406	0.0179922	0.20936	-2.98221	9.44073	10.029	11.2657	10.708	2.38167
A_23_P17065	6364	CCL20	hsa04657	IL-17 signaling pathway - Homo sapiens (human)	1.25197	9.89642	3.47406	0.0179922	0.20936	-2.98221	9.44073	10.029	11.2657	10.708	2.38167
A_23_P17065	6364	CCL20	hsa04668	TNF signaling pathway - Homo sapiens (human)	1.25197	9.89642	3.47406	0.0179922	0.20936	-2.98221	9.44073	10.029	11.2657	10.708	2.38167
A_23_P17065	6364	CCL20	hsa05323	Rheumatoid arthritis - Homo sapiens (human)	1.25197	9.89642	3.47406	0.0179922	0.20936	-2.98221	9.44073	10.029	11.2657	10.708	2.38167
A_23_P396858	8325	FZD8	hsa04150	mTOR signaling pathway - Homo sapiens (human)	1.23627	5.61364	2.88673	0.0359706	0.261346	-3.69239	5.22561	5.1224	7.06122	5.75933	2.35589
A_23_P396858	8325	FZD8	hsa04310	Wnt signaling pathway - Homo sapiens (human)	1.23627	5.61364	2.88673	0.0359706	0.261346	-3.69239	5.22561	5.1224	7.06122	5.75933	2.35589
A_23_P396858	8325	FZD8	hsa04390	Hippo signaling pathway - Homo sapiens (human)	1.23627	5.61364	2.88673	0.0359706	0.261346	-3.69239	5.22561	5.1224	7.06122	5.75933	2.35589
A_23_P396858	8325	FZD8	hsa04550	Signaling pathways regulating pluripotency of stem cells - Homo sapiens (human)	1.23627	5.61364	2.88673	0.0359706	0.261346	-3.69239	5.22561	5.1224	7.06122	5.75933	2.35589
A_23_P396858	8325	FZD8	hsa04916	Melanogenesis - Homo sapiens (human)	1.23627	5.61364	2.88673	0.0359706	0.261346	-3.69239	5.22561	5.1224	7.06122	5.75933	2.35589
A_23_P396858	8325	FZD8	hsa04934	Cushing syndrome - Homo sapiens (human)	1.23627	5.61364	2.88673	0.0359706	0.261346	-3.69239	5.22561	5.1224	7.06122	5.75933	2.35589
A_23_P396858	8325	FZD8	hsa05010	Alzheimer disease - Homo sapiens (human)	1.23627	5.61364	2.88673	0.0359706	0.261346	-3.69239	5.22561	5.1224	7.06122	5.75933	2.35589
A_23_P396858	8325	FZD8	hsa05022	Pathways of neurodegeneration - multiple diseases - Homo sapiens (human)	1.23627	5.61364	2.88673	0.0359706	0.261346	-3.69239	5.22561	5.1224	7.06122	5.75933	2.35589
A_23_P396858	8325	FZD8	hsa05165	Human papillomavirus infection - Homo sapiens (human)	1.23627	5.61364	2.88673	0.0359706	0.261346	-3.69239	5.22561	5.1224	7.06122	5.75933	2.35589
A_23_P396858	8325	FZD8	hsa05200	Pathways in cancer - Homo sapiens (human)	1.23627	5.61364	2.88673	0.0359706	0.261346	-3.69239	5.22561	5.1224	7.06122	5.75933	2.35589
A_23_P396858	8325	FZD8	hsa05205	Proteoglycans in cancer - Homo sapiens (human)	1.23627	5.61364	2.88673	0.0359706	0.261346	-3.69239	5.22561	5.1224	7.06122	5.75933	2.35589
A_23_P396858	8325	FZD8	hsa05217	Basal cell carcinoma - Homo sapiens (human)	1.23627	5.61364	2.88673	0.0359706	0.261346	-3.69239	5.22561	5.1224	7.06122	5.75933	2.35589
A_23_P396858	8325	FZD8	hsa05224	Breast cancer - Homo sapiens (human)	1.23627	5.61364	2.88673	0.0359706	0.261346	-3.69239	5.22561	5.1224	7.06122	5.75933	2.35589
A_23_P396858	8325	FZD8	hsa05225	Hepatocellular carcinoma - Homo sapiens (human)	1.23627	5.61364	2.88673	0.0359706	0.261346	-3.69239	5.22561	5.1224	7.06122	5.75933	2.35589
A_23_P396858	8325	FZD8	hsa05226	Gastric cancer - Homo sapiens (human)	1.23627	5.61364	2.88673	0.0359706	0.261346	-3.69239	5.22561	5.1224	7.06122	5.75933	2.35589
A_23_P60009	312	ANXA13	NA	NA	1.23573	7.3265	7.57051	0.000210095	0.0566647	1.30175	7.07682	7.53419	8.60254	8.47992	2.355
A_23_P370666	92292	GLYATL1	NA	NA	1.23165	5.22382	3.38252	0.020512	0.217079	-3.10537	4.61061	4.93008	5.46851	6.53549	2.34836
A_23_P21207	7318	UBA7	hsa04120	Ubiquitin mediated proteolysis - Homo sapiens (human)	1.22784	7.67668	4.90819	0.00301885	0.134456	-1.24118	7.2836	7.95734	8.8722	8.82443	2.34217
A_23_P21207	7318	UBA7	hsa05012	Parkinson disease - Homo sapiens (human)	1.22784	7.67668	4.90819	0.00301885	0.134456	-1.24118	7.2836	7.95734	8.8722	8.82443	2.34217
A_23_P21207	7318	UBA7	hsa05022	Pathways of neurodegeneration - multiple diseases - Homo sapiens (human)	1.22784	7.67668	4.90819	0.00301885	0.134456	-1.24118	7.2836	7.95734	8.8722	8.82443	2.34217
A_33_P3269824	339977	LRRC66	NA	NA	1.22152	6.97875	6.97126	0.000337473	0.066399	0.854671	6.57091	6.97982	7.98892	8.00484	2.33192
A_23_P90626	9595	CYTIP	NA	NA	1.21808	7.27819	3.18491	0.0246542	0.228631	-3.31534	7.10533	6.10095	8.11649	7.52596	2.32637
A_33_P3365142	2571	GAD1	hsa00250	Alanine, aspartate and glutamate metabolism - Homo sapiens (human)	1.21047	6.30115	3.97147	0.00945971	0.175801	-2.3559	6.53636	5.62348	7.33613	7.24463	2.31412
A_33_P3365142	2571	GAD1	hsa00410	beta-Alanine metabolism - Homo sapiens (human)	1.21047	6.30115	3.97147	0.00945971	0.175801	-2.3559	6.53636	5.62348	7.33613	7.24463	2.31412
A_33_P3365142	2571	GAD1	hsa00430	Taurine and hypotaurine metabolism - Homo sapiens (human)	1.21047	6.30115	3.97147	0.00945971	0.175801	-2.3559	6.53636	5.62348	7.33613	7.24463	2.31412
A_33_P3365142	2571	GAD1	hsa00650	Butanoate metabolism - Homo sapiens (human)	1.21047	6.30115	3.97147	0.00945971	0.175801	-2.3559	6.53636	5.62348	7.33613	7.24463	2.31412
A_33_P3365142	2571	GAD1	hsa01100	Metabolic pathways - Homo sapiens (human)	1.21047	6.30115	3.97147	0.00945971	0.175801	-2.3559	6.53636	5.62348	7.33613	7.24463	2.31412
A_33_P3365142	2571	GAD1	hsa04727	GABAergic synapse - Homo sapiens (human)	1.21047	6.30115	3.97147	0.00945971	0.175801	-2.3559	6.53636	5.62348	7.33613	7.24463	2.31412
A_33_P3365142	2571	GAD1	hsa04940	Type I diabetes mellitus - Homo sapiens (human)	1.21047	6.30115	3.97147	0.00945971	0.175801	-2.3559	6.53636	5.62348	7.33613	7.24463	2.31412
A_33_P3375145	286343	LURAP1L	NA	NA	1.20917	7.47346	7.60847	0.000204095	0.0566647	1.32873	7.04059	6.70736	7.9725	8.1938	2.31205
A_33_P3691916	10144	FAM13A	NA	NA	1.20327	7.73388	4.01197	0.00884176	0.173266	-2.29502	7.31528	7.23448	8.06975	8.88654	2.3026
A_23_P64792	27345	KCNMB4	hsa04022	cGMP-PKG signaling pathway - Homo sapiens (human)	1.20197	7.40627	3.42465	0.0182375	0.21022	-3.01482	7.10059	6.84287	8.39411	7.95331	2.30054
A_23_P64792	27345	KCNMB4	hsa04270	Vascular smooth muscle contraction - Homo sapiens (human)	1.20197	7.40627	3.42465	0.0182375	0.21022	-3.01482	7.10059	6.84287	8.39411	7.95331	2.30054
A_23_P64792	27345	KCNMB4	hsa04911	Insulin secretion - Homo sapiens (human)	1.20197	7.40627	3.42465	0.0182375	0.21022	-3.01482	7.10059	6.84287	8.39411	7.95331	2.30054
A_23_P148584	139818	DOCK11	NA	NA	1.19855	7.49253	6.17469	0.000718306	0.0869181	0.136066	7.23095	7.15172	8.09004	8.68973	2.29508
A_23_P110403	27295	PDLIM3	NA	NA	1.19771	5.20905	4.15737	0.00837359	0.172296	-2.2029	4.78063	4.61553	6.28335	5.50823	2.29375
A_33_P3331641	100131213	ZNF503-AS2	NA	NA	1.19313	6.90624	4.21587	0.00677633	0.16255	-2.03786	6.68767	6.67987	7.82734	7.92646	2.28649
A_23_P151851	50506	DUOX2	hsa04918	Thyroid hormone synthesis - Homo sapiens (human)	1.18519	5.3448	4.31039	0.00674021	0.16255	-2.00029	4.78063	4.86762	6.40372	5.61491	2.27394
A_33_P3221999	55876	GSDMB	NA	NA	1.17323	9.69218	3.16196	0.0255132	0.231536	-3.34717	8.93717	9.93863	10.6852	10.5371	2.25516
A_33_P3222203	165140	OXER1	NA	NA	1.16442	8.7326	5.20718	0.00208085	0.121876	-0.885747	8.2845	8.32905	9.78645	9.15594	2.24143
A_23_P88626	290	ANPEP	hsa00480	Glutathione metabolism - Homo sapiens (human)	1.16332	5.78234	6.4804	0.000542548	0.0796588	0.407375	5.4567	5.14296	6.32493	6.60136	2.23972
A_23_P88626	290	ANPEP	hsa01100	Metabolic pathways - Homo sapiens (human)	1.16332	5.78234	6.4804	0.000542548	0.0796588	0.407375	5.4567	5.14296	6.32493	6.60136	2.23972
A_23_P88626	290	ANPEP	hsa04614	Renin-angiotensin system - Homo sapiens (human)	1.16332	5.78234	6.4804	0.000542548	0.0796588	0.407375	5.4567	5.14296	6.32493	6.60136	2.23972
A_23_P88626	290	ANPEP	hsa04640	Hematopoietic cell lineage - Homo sapiens (human)	1.16332	5.78234	6.4804	0.000542548	0.0796588	0.407375	5.4567	5.14296	6.32493	6.60136	2.23972
A_23_P24083	5408	PNLIPRP2	hsa00561	Glycerolipid metabolism - Homo sapiens (human)	1.16286	5.60883	3.16731	0.0255354	0.231536	-3.34466	4.72943	5.16993	6.5633	5.66178	2.23901
A_23_P24083	5408	PNLIPRP2	hsa01100	Metabolic pathways - Homo sapiens (human)	1.16286	5.60883	3.16731	0.0255354	0.231536	-3.34466	4.72943	5.16993	6.5633	5.66178	2.23901
A_23_P24083	5408	PNLIPRP2	hsa04972	Pancreatic secretion - Homo sapiens (human)	1.16286	5.60883	3.16731	0.0255354	0.231536	-3.34466	4.72943	5.16993	6.5633	5.66178	2.23901
A_23_P24083	5408	PNLIPRP2	hsa04975	Fat digestion and absorption - Homo sapiens (human)	1.16286	5.60883	3.16731	0.0255354	0.231536	-3.34466	4.72943	5.16993	6.5633	5.66178	2.23901
A_24_P398147	10529	NEBL	NA	NA	1.16063	5.47523	11.4071	1.82696e-05	0.0246903	3.40128	5.17659	5.04561	6.21728	6.32618	2.23556
A_23_P25720	5267	SERPINA4	NA	NA	1.1536	7.5353	4.44541	0.00498802	0.154154	-1.74456	7.39279	7.16811	8.21179	8.65633	2.22469
A_23_P60599	54578	UGT1A6	hsa00040	Pentose and glucuronate interconversions - Homo sapiens (human)	1.14143	6.04193	5.92793	0.000920645	0.0954412	-0.103085	5.32143	5.7955	6.83184	6.56796	2.206
A_23_P60599	54578	UGT1A6	hsa00053	Ascorbate and aldarate metabolism - Homo sapiens (human)	1.14143	6.04193	5.92793	0.000920645	0.0954412	-0.103085	5.32143	5.7955	6.83184	6.56796	2.206
A_23_P60599	54578	UGT1A6	hsa00140	Steroid hormone biosynthesis - Homo sapiens (human)	1.14143	6.04193	5.92793	0.000920645	0.0954412	-0.103085	5.32143	5.7955	6.83184	6.56796	2.206
A_23_P60599	54578	UGT1A6	hsa00830	Retinol metabolism - Homo sapiens (human)	1.14143	6.04193	5.92793	0.000920645	0.0954412	-0.103085	5.32143	5.7955	6.83184	6.56796	2.206
A_23_P60599	54578	UGT1A6	hsa00860	Porphyrin metabolism - Homo sapiens (human)	1.14143	6.04193	5.92793	0.000920645	0.0954412	-0.103085	5.32143	5.7955	6.83184	6.56796	2.206
A_23_P60599	54578	UGT1A6	hsa00980	Metabolism of xenobiotics by cytochrome P450 - Homo sapiens (human)	1.14143	6.04193	5.92793	0.000920645	0.0954412	-0.103085	5.32143	5.7955	6.83184	6.56796	2.206
A_23_P60599	54578	UGT1A6	hsa00982	Drug metabolism - cytochrome P450 - Homo sapiens (human)	1.14143	6.04193	5.92793	0.000920645	0.0954412	-0.103085	5.32143	5.7955	6.83184	6.56796	2.206
A_23_P60599	54578	UGT1A6	hsa00983	Drug metabolism - other enzymes - Homo sapiens (human)	1.14143	6.04193	5.92793	0.000920645	0.0954412	-0.103085	5.32143	5.7955	6.83184	6.56796	2.206
A_23_P60599	54578	UGT1A6	hsa01100	Metabolic pathways - Homo sapiens (human)	1.14143	6.04193	5.92793	0.000920645	0.0954412	-0.103085	5.32143	5.7955	6.83184	6.56796	2.206
A_23_P60599	54578	UGT1A6	hsa01240	Biosynthesis of cofactors - Homo sapiens (human)	1.14143	6.04193	5.92793	0.000920645	0.0954412	-0.103085	5.32143	5.7955	6.83184	6.56796	2.206
A_23_P60599	54578	UGT1A6	hsa04976	Bile secretion - Homo sapiens (human)	1.14143	6.04193	5.92793	0.000920645	0.0954412	-0.103085	5.32143	5.7955	6.83184	6.56796	2.206
A_23_P60599	54578	UGT1A6	hsa05204	Chemical carcinogenesis - DNA adducts - Homo sapiens (human)	1.14143	6.04193	5.92793	0.000920645	0.0954412	-0.103085	5.32143	5.7955	6.83184	6.56796	2.206
A_23_P60599	54578	UGT1A6	hsa05207	Chemical carcinogenesis - receptor activation - Homo sapiens (human)	1.14143	6.04193	5.92793	0.000920645	0.0954412	-0.103085	5.32143	5.7955	6.83184	6.56796	2.206
A_23_P48771	80017	DGLUCY	hsa00470	D-Amino acid metabolism - Homo sapiens (human)	1.1384	6.64339	4.8351	0.00307675	0.134963	-1.27589	6.18776	6.46761	7.25955	7.67262	2.20137
A_23_P48771	80017	DGLUCY	hsa01100	Metabolic pathways - Homo sapiens (human)	1.1384	6.64339	4.8351	0.00307675	0.134963	-1.27589	6.18776	6.46761	7.25955	7.67262	2.20137
A_33_P3233645	4495	MT1G	hsa04978	Mineral absorption - Homo sapiens (human)	1.12452	8.00283	2.64135	0.0472271	0.28771	-3.98608	7.92147	7.43347	9.34943	8.25454	2.18028
A_33_P3356462	145741	C2CD4A	NA	NA	1.11592	6.95995	2.80343	0.038414	0.268459	-3.77853	6.13328	6.16658	7.19236	7.33936	2.16734
A_23_P150281	9537	TP53I11	NA	NA	1.11328	6.19997	3.79571	0.0111388	0.184785	-2.53582	6.06878	5.95096	6.66593	7.58036	2.16336
A_32_P108655	205	AK4	hsa00230	Purine metabolism - Homo sapiens (human)	1.10642	9.71176	3.04619	0.0288303	0.241291	-3.48026	9.29083	9.59974	10.0184	11.0851	2.15311
A_32_P108655	205	AK4	hsa00730	Thiamine metabolism - Homo sapiens (human)	1.10642	9.71176	3.04619	0.0288303	0.241291	-3.48026	9.29083	9.59974	10.0184	11.0851	2.15311
A_32_P108655	205	AK4	hsa01100	Metabolic pathways - Homo sapiens (human)	1.10642	9.71176	3.04619	0.0288303	0.241291	-3.48026	9.29083	9.59974	10.0184	11.0851	2.15311
A_32_P108655	205	AK4	hsa01232	Nucleotide metabolism - Homo sapiens (human)	1.10642	9.71176	3.04619	0.0288303	0.241291	-3.48026	9.29083	9.59974	10.0184	11.0851	2.15311
[truncated: 916 more rows]

## Sheet: BoC117 CTR-5dCT p. 0.05
ProbeName.x	EntrezID.x	Symbol	pathway	description	logFC	AveExpr	t	P.Value	adj.P.Val	B	BoC117_5dCT2	BoC117_5dCT3	BoC117_CT6	BoC117_CT7	FC
[truncated: 937 more rows]

[truncated: 3 more sheets: BoC122 CTR-5dCT p. 0.05, BoC2 CTR-5dCT p. 0.05, BoC56 CTR-5dCT p. 0.05]
